# Supplementary material for: Acceptability of smart locker technology for dispensing chronic disease medication among patients and healthcare providers in Nigeria
Source: PLoS One. 2024 Mar 7;19(3):e0294936. doi: 10.1371/journal.pone.0294936 (PMC10919599; doi:10.1371/journal.pone.0294936)
Supplement: S2 Appendix — (XLSX) [file pone.0294936.s002.xlsx]

## Sheet: N = 1133
Survey ID	Categories do you belong to?	State	State of Residence	Gender	Age	Marital Status	What is your highest educational qualification?	Employment Status	Which chronic illness are you or the person(s) under your care currently living with? (choice=Diabetes)	Which chronic illness are you or the person(s) under your care currently living with? (choice=Hypertension)	Which chronic illness are you or the person(s) under your care currently living with? (choice=Stroke)	Which chronic illness are you or the person(s) under your care currently living with? (choice=HIV)	Which chronic illness are you or the person(s) under your care currently living with? (choice=Cancer)	Which chronic illness are you or the person(s) under your care currently living with? (choice=Tuberculosis)	Which chronic illness are you or the person(s) under your care currently living with? (choice=Other)	Specify Other Chronic Illness	How long have you or the person(s) you provide care for been living with the illness?	Are you currently undergoing treatment or management of the chronic illness?	What kind of treatment are you currently undertaking for the chronic illness? (choice=Herbal therapy)	What kind of treatment are you currently undertaking for the chronic illness? (choice=Drugs)	What kind of treatment are you currently undertaking for the chronic illness? (choice=Physical therapy)	What kind of treatment are you currently undertaking for the chronic illness? (choice=Behavioural therapy)	What kind of treatment are you currently undertaking for the chronic illness? (choice=Other)	Specify Treatment	How often do you refill your drug prescription?	Where do you refill your drugs?	Specify Other Place	How long does it take to get your drugs?	How much do you spend on transportation to get your drugs?	Which of these is a problem in accessing treatment for your illness? (choice=Cost of medication)	Which of these is a problem in accessing treatment for your illness? (choice=Distance to access care)	Which of these is a problem in accessing treatment for your illness? (choice=Cost of transportation to the hospital)	Which of these is a problem in accessing treatment for your illness? (choice=Drugs for my condition are rare)	Which of these is a problem in accessing treatment for your illness? (choice=Stockout of drugs)	Which of these is a problem in accessing treatment for your illness? (choice=Long waiting time)	In which of these instances have you used a locker for storage of items? (choice=Banking hall)	In which of these instances have you used a locker for storage of items? (choice=Post office box)	In which of these instances have you used a locker for storage of items? (choice=Gym locker)	In which of these instances have you used a locker for storage of items? (choice=Spa or beauty salon)	In which of these instances have you used a locker for storage of items? (choice=Supermarket)	In which of these instances have you used a locker for storage of items? (choice=School)	In which of these instances have you used a locker for storage of items? (choice=I have not used a locker before)	In which of these instances have you used a locker for storage of items? (choice=Other)	Specify other instance	Which of these features did the locker you used have? (choice=Storage compartment)	Which of these features did the locker you used have? (choice=Padlock and key)	Which of these features did the locker you used have? (choice=Electronic keypad)	Which of these features did the locker you used have? (choice=Camera)	Which of these features did the locker you used have? (choice=Display screen)
1	Healthcare Workers	Benue	Benue	Male	36-60	Married	Bachelor's Degree/HND	Employed	Unchecked	Unchecked	Unchecked	Unchecked	Unchecked	Unchecked	Unchecked				Unchecked	Unchecked	Unchecked	Unchecked	Unchecked							Unchecked	Unchecked	Unchecked	Unchecked	Unchecked	Unchecked	Unchecked	Unchecked	Unchecked	Unchecked	Unchecked	Unchecked	Unchecked	Unchecked		Unchecked	Unchecked	Unchecked	Unchecked	Unchecked
2	Healthcare Workers	Benue	Benue	Female	18-35	Single	Bachelor's Degree/HND	Employed	Unchecked	Unchecked	Unchecked	Unchecked	Unchecked	Unchecked	Unchecked				Unchecked	Unchecked	Unchecked	Unchecked	Unchecked							Unchecked	Unchecked	Unchecked	Unchecked	Unchecked	Unchecked	Unchecked	Unchecked	Unchecked	Unchecked	Unchecked	Unchecked	Unchecked	Unchecked		Unchecked	Unchecked	Unchecked	Unchecked	Unchecked
7	Healthcare Workers	Niger	Niger	Female	18-35	Married	Masters/MBBS	Employed	Unchecked	Unchecked	Unchecked	Unchecked	Unchecked	Unchecked	Unchecked				Unchecked	Unchecked	Unchecked	Unchecked	Unchecked							Unchecked	Unchecked	Unchecked	Unchecked	Unchecked	Unchecked	Unchecked	Unchecked	Unchecked	Unchecked	Unchecked	Unchecked	Unchecked	Unchecked		Unchecked	Unchecked	Unchecked	Unchecked	Unchecked
8	Caregiver	Others	Federal Capital Territory	Male	36-60	Married	PhD/DrPH/DA/DBA	Employed	Unchecked	Unchecked	Stroke	Unchecked	Unchecked	Unchecked	Unchecked		Less than 6 months	Yes	Unchecked	Unchecked	Checked	Unchecked	Unchecked		Bi-monthly	Hospital or clinic where I am registered		30 minutes - 1hour	500 - 1000 Naira	Unchecked	Checked	Checked	Unchecked	Checked	Unchecked	Checked	Unchecked	Unchecked	Unchecked	Checked	Checked	Unchecked	Unchecked		Unchecked	Checked	Checked	Checked	Unchecked
9	Healthcare Workers	Benue	Benue	Female	18-35	Single	Bachelor's Degree/HND	Employed	Unchecked	Unchecked	Unchecked	Unchecked	Unchecked	Unchecked	Unchecked				Unchecked	Unchecked	Unchecked	Unchecked	Unchecked							Unchecked	Unchecked	Unchecked	Unchecked	Unchecked	Unchecked	Unchecked	Unchecked	Unchecked	Unchecked	Unchecked	Unchecked	Unchecked	Unchecked		Unchecked	Unchecked	Unchecked	Unchecked	Unchecked
10	Healthcare Workers	Benue	Benue	Male	18-35	Married	WAEC/GCE/NECO	Employed	Unchecked	Unchecked	Unchecked	Unchecked	Unchecked	Unchecked	Unchecked				Unchecked	Unchecked	Unchecked	Unchecked	Unchecked							Unchecked	Unchecked	Unchecked	Unchecked	Unchecked	Unchecked	Unchecked	Unchecked	Unchecked	Unchecked	Unchecked	Unchecked	Unchecked	Unchecked		Unchecked	Unchecked	Unchecked	Unchecked	Unchecked
11	Healthcare Workers	Benue	Benue	Female	18-35	Single	Bachelor's Degree/HND	Employed	Unchecked	Unchecked	Unchecked	Unchecked	Unchecked	Unchecked	Unchecked				Unchecked	Unchecked	Unchecked	Unchecked	Unchecked							Unchecked	Unchecked	Unchecked	Unchecked	Unchecked	Unchecked	Unchecked	Unchecked	Unchecked	Unchecked	Unchecked	Unchecked	Unchecked	Unchecked		Unchecked	Unchecked	Unchecked	Unchecked	Unchecked
12	Healthcare Workers	Benue	Benue	Female	18-35	Married	Bachelor's Degree/HND	Employed	Unchecked	Unchecked	Unchecked	Unchecked	Unchecked	Unchecked	Unchecked				Unchecked	Unchecked	Unchecked	Unchecked	Unchecked							Unchecked	Unchecked	Unchecked	Unchecked	Unchecked	Unchecked	Unchecked	Unchecked	Unchecked	Unchecked	Unchecked	Unchecked	Unchecked	Unchecked		Unchecked	Unchecked	Unchecked	Unchecked	Unchecked
14	Healthcare Workers	Benue	Benue	Male	18-35	Single	Bachelor's Degree/HND	Employed	Unchecked	Unchecked	Unchecked	Unchecked	Unchecked	Unchecked	Unchecked				Unchecked	Unchecked	Unchecked	Unchecked	Unchecked							Unchecked	Unchecked	Unchecked	Unchecked	Unchecked	Unchecked	Unchecked	Unchecked	Unchecked	Unchecked	Unchecked	Unchecked	Unchecked	Unchecked		Unchecked	Unchecked	Unchecked	Unchecked	Unchecked
16	Healthcare Workers	Benue	Benue	Female	18-35	Single	Bachelor's Degree/HND	Employed	Unchecked	Unchecked	Unchecked	Unchecked	Unchecked	Unchecked	Unchecked				Unchecked	Unchecked	Unchecked	Unchecked	Unchecked							Unchecked	Unchecked	Unchecked	Unchecked	Unchecked	Unchecked	Unchecked	Unchecked	Unchecked	Unchecked	Unchecked	Unchecked	Unchecked	Unchecked		Unchecked	Unchecked	Unchecked	Unchecked	Unchecked
19	Healthcare Workers	Benue	Benue	Male	18-35	Single	Bachelor's Degree/HND	Employed	Unchecked	Unchecked	Unchecked	Unchecked	Unchecked	Unchecked	Unchecked				Unchecked	Unchecked	Unchecked	Unchecked	Unchecked							Unchecked	Unchecked	Unchecked	Unchecked	Unchecked	Unchecked	Unchecked	Unchecked	Unchecked	Unchecked	Unchecked	Unchecked	Unchecked	Unchecked		Unchecked	Unchecked	Unchecked	Unchecked	Unchecked
20	Healthcare Workers	Benue	Benue	Female	18-35	Single	WAEC/GCE/NECO	Employed	Unchecked	Unchecked	Unchecked	Unchecked	Unchecked	Unchecked	Unchecked				Unchecked	Unchecked	Unchecked	Unchecked	Unchecked							Unchecked	Unchecked	Unchecked	Unchecked	Unchecked	Unchecked	Unchecked	Unchecked	Unchecked	Unchecked	Unchecked	Unchecked	Unchecked	Unchecked		Unchecked	Unchecked	Unchecked	Unchecked	Unchecked
21	Caregiver	Benue	Benue	Male	18-35	Married	Bachelor's Degree/HND	Employed	Unchecked	Unchecked	Unchecked	HIV	Unchecked	Tuberculosis	Unchecked		Less than 6 months	Yes	Unchecked	Checked	Unchecked	Unchecked	Unchecked		Every three months	Hospital or clinic where I am registered		More than 1 hour	Above 1000 Naira	Unchecked	Checked	Unchecked	Unchecked	Unchecked	Unchecked	Unchecked	Unchecked	Unchecked	Unchecked	Unchecked	Unchecked	Checked	Unchecked		Unchecked	Unchecked	Unchecked	Unchecked	Unchecked
23	Healthcare Workers	Benue	Benue	Male	18-35	Single	Bachelor's Degree/HND	Employed	Unchecked	Unchecked	Unchecked	Unchecked	Unchecked	Unchecked	Unchecked				Unchecked	Unchecked	Unchecked	Unchecked	Unchecked							Unchecked	Unchecked	Unchecked	Unchecked	Unchecked	Unchecked	Unchecked	Unchecked	Unchecked	Unchecked	Unchecked	Unchecked	Unchecked	Unchecked		Unchecked	Unchecked	Unchecked	Unchecked	Unchecked
24	Healthcare Workers	Benue	Benue	Male	18-35	Married	Bachelor's Degree/HND	Employed	Unchecked	Unchecked	Unchecked	Unchecked	Unchecked	Unchecked	Unchecked				Unchecked	Unchecked	Unchecked	Unchecked	Unchecked							Unchecked	Unchecked	Unchecked	Unchecked	Unchecked	Unchecked	Unchecked	Unchecked	Unchecked	Unchecked	Unchecked	Unchecked	Unchecked	Unchecked		Unchecked	Unchecked	Unchecked	Unchecked	Unchecked
25	Healthcare Workers	Benue	Benue	Female	36-60	Married	Bachelor's Degree/HND	Employed	Unchecked	Unchecked	Unchecked	Unchecked	Unchecked	Unchecked	Unchecked				Unchecked	Unchecked	Unchecked	Unchecked	Unchecked							Unchecked	Unchecked	Unchecked	Unchecked	Unchecked	Unchecked	Unchecked	Unchecked	Unchecked	Unchecked	Unchecked	Unchecked	Unchecked	Unchecked		Unchecked	Unchecked	Unchecked	Unchecked	Unchecked
26	Healthcare Workers	Benue	Benue	Female	18-35	Single	Bachelor's Degree/HND	Employed	Unchecked	Unchecked	Unchecked	Unchecked	Unchecked	Unchecked	Unchecked				Unchecked	Unchecked	Unchecked	Unchecked	Unchecked							Unchecked	Unchecked	Unchecked	Unchecked	Unchecked	Unchecked	Unchecked	Unchecked	Unchecked	Unchecked	Unchecked	Unchecked	Unchecked	Unchecked		Unchecked	Unchecked	Unchecked	Unchecked	Unchecked
27	Healthcare Workers	Benue	Benue	Male	18-35	Single	Bachelor's Degree/HND	Employed	Unchecked	Unchecked	Unchecked	Unchecked	Unchecked	Unchecked	Unchecked				Unchecked	Unchecked	Unchecked	Unchecked	Unchecked							Unchecked	Unchecked	Unchecked	Unchecked	Unchecked	Unchecked	Unchecked	Unchecked	Unchecked	Unchecked	Unchecked	Unchecked	Unchecked	Unchecked		Unchecked	Unchecked	Unchecked	Unchecked	Unchecked
28	Healthcare Workers	Benue	Benue	Female	36-60	Married	First school leaving certificate	Employed	Unchecked	Unchecked	Unchecked	Unchecked	Unchecked	Unchecked	Unchecked				Unchecked	Unchecked	Unchecked	Unchecked	Unchecked							Unchecked	Unchecked	Unchecked	Unchecked	Unchecked	Unchecked	Unchecked	Unchecked	Unchecked	Unchecked	Unchecked	Unchecked	Unchecked	Unchecked		Unchecked	Unchecked	Unchecked	Unchecked	Unchecked
30	Healthcare Workers	Benue	Benue	Male	36-60	Married	Masters/MBBS	Employed	Unchecked	Unchecked	Unchecked	Unchecked	Unchecked	Unchecked	Unchecked				Unchecked	Unchecked	Unchecked	Unchecked	Unchecked							Unchecked	Unchecked	Unchecked	Unchecked	Unchecked	Unchecked	Unchecked	Unchecked	Unchecked	Unchecked	Unchecked	Unchecked	Unchecked	Unchecked		Unchecked	Unchecked	Unchecked	Unchecked	Unchecked
31	Patients	Benue	Benue	Male	18-35	Married	Bachelor's Degree/HND	Employed	Unchecked	Unchecked	Unchecked	Unchecked	Unchecked	Unchecked	Unchecked		6 - 10 years	Yes	Unchecked	Unchecked	Unchecked	Unchecked	Unchecked		Every six months	Hospital or clinic where I am registered		10 - 30 minutes	500 - 1000 Naira	Unchecked	Unchecked	Unchecked	Unchecked	Unchecked	Unchecked	Unchecked	Unchecked	Unchecked	Unchecked	Unchecked	Unchecked	Unchecked	Unchecked		Unchecked	Unchecked	Unchecked	Unchecked	Unchecked
32	Healthcare Workers	Benue	Benue	Male	36-60	Married	Masters/MBBS	Employed	Unchecked	Unchecked	Unchecked	Unchecked	Unchecked	Unchecked	Unchecked				Unchecked	Unchecked	Unchecked	Unchecked	Unchecked							Unchecked	Unchecked	Unchecked	Unchecked	Unchecked	Unchecked	Unchecked	Unchecked	Unchecked	Unchecked	Unchecked	Unchecked	Unchecked	Unchecked		Unchecked	Unchecked	Unchecked	Unchecked	Unchecked
33	Patients	Benue	Benue	Female	18-35	Single	No formal education	Not employed	Unchecked	Unchecked	Unchecked	HIV	Unchecked	Unchecked	Unchecked		6 - 10 years	Yes	Unchecked	Checked	Unchecked	Unchecked	Unchecked		Every three months	Hospital or clinic where I am registered		10 - 30 minutes	200 - 500 Naira	Unchecked	Unchecked	Checked	Unchecked	Unchecked	Unchecked	Unchecked	Unchecked	Unchecked	Unchecked	Unchecked	Unchecked	Checked	Unchecked		Unchecked	Unchecked	Unchecked	Unchecked	Unchecked
34	Healthcare Workers	Benue	Benue	Male	18-35	Married	Bachelor's Degree/HND	Employed	Unchecked	Unchecked	Unchecked	Unchecked	Unchecked	Unchecked	Unchecked				Unchecked	Unchecked	Unchecked	Unchecked	Unchecked							Unchecked	Unchecked	Unchecked	Unchecked	Unchecked	Unchecked	Unchecked	Unchecked	Unchecked	Unchecked	Unchecked	Unchecked	Unchecked	Unchecked		Unchecked	Unchecked	Unchecked	Unchecked	Unchecked
35	Caregiver	Benue	Benue	Female	36-60	Married	WAEC/GCE/NECO	Not employed	Unchecked	Unchecked	Unchecked	HIV	Unchecked	Unchecked	Unchecked		6 months-1 year	Yes	Unchecked	Checked	Unchecked	Unchecked	Unchecked		Every three months	Hospital or clinic where I am registered		More than 1 hour	200 - 500 Naira	Unchecked	Unchecked	Unchecked	Unchecked	Unchecked	Checked	Checked	Unchecked	Unchecked	Unchecked	Unchecked	Unchecked	Unchecked	Unchecked		Unchecked	Checked	Unchecked	Unchecked	Unchecked
36	Patients	Benue	Benue	Female	36-60	Married	WAEC/GCE/NECO	Not employed	Unchecked	Unchecked	Unchecked	HIV	Unchecked	Unchecked	Unchecked		6 - 10 years	Yes	Unchecked	Checked	Unchecked	Unchecked	Unchecked		Every three months	Hospital or clinic where I am registered		More than 1 hour	100 -200 Naira	Unchecked	Unchecked	Checked	Unchecked	Unchecked	Unchecked	Checked	Unchecked	Unchecked	Unchecked	Unchecked	Unchecked	Unchecked	Unchecked		Unchecked	Checked	Unchecked	Unchecked	Unchecked
38	Patients	Benue	Benue	Female	18-35	Married	No formal education	Not employed	Unchecked	Unchecked	Unchecked	HIV	Unchecked	Unchecked	Unchecked		6 - 10 years	Yes	Unchecked	Checked	Unchecked	Unchecked	Unchecked		Every six months	Hospital or clinic where I am registered		30 minutes - 1hour	Above 1000 Naira	Unchecked	Unchecked	Checked	Unchecked	Unchecked	Unchecked	Checked	Checked	Unchecked	Unchecked	Checked	Checked	Unchecked	Unchecked		Unchecked	Unchecked	Checked	Unchecked	Checked
39	Patients	Benue	Benue	Male	36-60	Married	Bachelor's Degree/HND	Employed	Unchecked	Unchecked	Unchecked	HIV	Unchecked	Unchecked	Unchecked		6 - 10 years	Yes	Unchecked	Checked	Unchecked	Unchecked	Unchecked		Every six months	Hospital or clinic where I am registered		30 minutes - 1hour	500 - 1000 Naira	Unchecked	Checked	Unchecked	Unchecked	Unchecked	Unchecked	Checked	Checked	Unchecked	Unchecked	Checked	Checked	Unchecked	Unchecked		Checked	Checked	Checked	Unchecked	Checked
40	Healthcare Workers	Benue	Benue	Male	18-35	Single	WAEC/GCE/NECO	Employed	Unchecked	Unchecked	Unchecked	Unchecked	Unchecked	Unchecked	Unchecked				Unchecked	Unchecked	Unchecked	Unchecked	Unchecked							Unchecked	Unchecked	Unchecked	Unchecked	Unchecked	Unchecked	Unchecked	Unchecked	Unchecked	Unchecked	Unchecked	Unchecked	Unchecked	Unchecked		Unchecked	Unchecked	Unchecked	Unchecked	Unchecked
41	Healthcare Workers	Benue	Benue	Male	18-35	Married	Bachelor's Degree/HND	Employed	Unchecked	Unchecked	Unchecked	Unchecked	Unchecked	Unchecked	Unchecked				Unchecked	Unchecked	Unchecked	Unchecked	Unchecked							Unchecked	Unchecked	Unchecked	Unchecked	Unchecked	Unchecked	Unchecked	Unchecked	Unchecked	Unchecked	Unchecked	Unchecked	Unchecked	Unchecked		Unchecked	Unchecked	Unchecked	Unchecked	Unchecked
47	Healthcare Workers	Benue	Benue	Male	36-60	Married	Bachelor's Degree/HND	Employed	Unchecked	Unchecked	Unchecked	Unchecked	Unchecked	Unchecked	Unchecked				Unchecked	Unchecked	Unchecked	Unchecked	Unchecked							Unchecked	Unchecked	Unchecked	Unchecked	Unchecked	Unchecked	Unchecked	Unchecked	Unchecked	Unchecked	Unchecked	Unchecked	Unchecked	Unchecked		Unchecked	Unchecked	Unchecked	Unchecked	Unchecked
48	Healthcare Workers	Benue	Benue	Female	18-35	Married	Bachelor's Degree/HND	Employed	Unchecked	Unchecked	Unchecked	Unchecked	Unchecked	Unchecked	Unchecked				Unchecked	Unchecked	Unchecked	Unchecked	Unchecked							Unchecked	Unchecked	Unchecked	Unchecked	Unchecked	Unchecked	Unchecked	Unchecked	Unchecked	Unchecked	Unchecked	Unchecked	Unchecked	Unchecked		Unchecked	Unchecked	Unchecked	Unchecked	Unchecked
50	Healthcare Workers	Benue	Benue	Male	18-35	Married	Bachelor's Degree/HND	Employed	Unchecked	Unchecked	Unchecked	Unchecked	Unchecked	Unchecked	Unchecked				Unchecked	Unchecked	Unchecked	Unchecked	Unchecked							Unchecked	Unchecked	Unchecked	Unchecked	Unchecked	Unchecked	Unchecked	Unchecked	Unchecked	Unchecked	Unchecked	Unchecked	Unchecked	Unchecked		Unchecked	Unchecked	Unchecked	Unchecked	Unchecked
51	Healthcare Workers	Benue	Benue	Female	18-35	Single	Bachelor's Degree/HND	Employed	Unchecked	Unchecked	Unchecked	Unchecked	Unchecked	Unchecked	Unchecked				Unchecked	Unchecked	Unchecked	Unchecked	Unchecked							Unchecked	Unchecked	Unchecked	Unchecked	Unchecked	Unchecked	Unchecked	Unchecked	Unchecked	Unchecked	Unchecked	Unchecked	Unchecked	Unchecked		Unchecked	Unchecked	Unchecked	Unchecked	Unchecked
52	Healthcare Workers	Others	Federal Capital Territory	Female	18-35	Single	Bachelor's Degree/HND	Employed	Unchecked	Unchecked	Unchecked	Unchecked	Unchecked	Unchecked	Unchecked				Unchecked	Unchecked	Unchecked	Unchecked	Unchecked							Unchecked	Unchecked	Unchecked	Unchecked	Unchecked	Unchecked	Unchecked	Unchecked	Unchecked	Unchecked	Unchecked	Unchecked	Unchecked	Unchecked		Unchecked	Unchecked	Unchecked	Unchecked	Unchecked
53	Healthcare Workers	Benue	Benue	Female	18-35	Single	Bachelor's Degree/HND	Employed	Unchecked	Unchecked	Unchecked	Unchecked	Unchecked	Unchecked	Unchecked				Unchecked	Unchecked	Unchecked	Unchecked	Unchecked							Unchecked	Unchecked	Unchecked	Unchecked	Unchecked	Unchecked	Unchecked	Unchecked	Unchecked	Unchecked	Unchecked	Unchecked	Unchecked	Unchecked		Unchecked	Unchecked	Unchecked	Unchecked	Unchecked
55	Healthcare Workers	Benue	Benue	Female	18-35	Single	WAEC/GCE/NECO	Employed	Unchecked	Unchecked	Unchecked	Unchecked	Unchecked	Unchecked	Unchecked				Unchecked	Unchecked	Unchecked	Unchecked	Unchecked							Unchecked	Unchecked	Unchecked	Unchecked	Unchecked	Unchecked	Unchecked	Unchecked	Unchecked	Unchecked	Unchecked	Unchecked	Unchecked	Unchecked		Unchecked	Unchecked	Unchecked	Unchecked	Unchecked
56	Healthcare Workers	Benue	Benue	Female	18-35	Separated	Bachelor's Degree/HND	Employed	Unchecked	Unchecked	Unchecked	Unchecked	Unchecked	Unchecked	Unchecked				Unchecked	Unchecked	Unchecked	Unchecked	Unchecked							Unchecked	Unchecked	Unchecked	Unchecked	Unchecked	Unchecked	Unchecked	Unchecked	Unchecked	Unchecked	Unchecked	Unchecked	Unchecked	Unchecked		Unchecked	Unchecked	Unchecked	Unchecked	Unchecked
57	Healthcare Workers	Benue	Benue	Male	36-60	Married	Bachelor's Degree/HND	Employed	Unchecked	Unchecked	Unchecked	Unchecked	Unchecked	Unchecked	Unchecked				Unchecked	Unchecked	Unchecked	Unchecked	Unchecked							Unchecked	Unchecked	Unchecked	Unchecked	Unchecked	Unchecked	Unchecked	Unchecked	Unchecked	Unchecked	Unchecked	Unchecked	Unchecked	Unchecked		Unchecked	Unchecked	Unchecked	Unchecked	Unchecked
58	Healthcare Workers	Benue	Benue	Male	18-35	Single	WAEC/GCE/NECO	Employed	Unchecked	Unchecked	Unchecked	Unchecked	Unchecked	Unchecked	Unchecked				Unchecked	Unchecked	Unchecked	Unchecked	Unchecked							Unchecked	Unchecked	Unchecked	Unchecked	Unchecked	Unchecked	Unchecked	Unchecked	Unchecked	Unchecked	Unchecked	Unchecked	Unchecked	Unchecked		Unchecked	Unchecked	Unchecked	Unchecked	Unchecked
59	Healthcare Workers	Benue	Benue	Male	36-60	Married	Bachelor's Degree/HND	Employed	Unchecked	Unchecked	Unchecked	Unchecked	Unchecked	Unchecked	Unchecked				Unchecked	Unchecked	Unchecked	Unchecked	Unchecked							Unchecked	Unchecked	Unchecked	Unchecked	Unchecked	Unchecked	Unchecked	Unchecked	Unchecked	Unchecked	Unchecked	Unchecked	Unchecked	Unchecked		Unchecked	Unchecked	Unchecked	Unchecked	Unchecked
60	Healthcare Workers	Benue	Benue	Male	18-35	Married	Bachelor's Degree/HND	Employed	Unchecked	Unchecked	Unchecked	Unchecked	Unchecked	Unchecked	Unchecked				Unchecked	Unchecked	Unchecked	Unchecked	Unchecked							Unchecked	Unchecked	Unchecked	Unchecked	Unchecked	Unchecked	Unchecked	Unchecked	Unchecked	Unchecked	Unchecked	Unchecked	Unchecked	Unchecked		Unchecked	Unchecked	Unchecked	Unchecked	Unchecked
61	Healthcare Workers	Benue	Benue	Female	18-35	Single	Bachelor's Degree/HND	Employed	Unchecked	Unchecked	Unchecked	Unchecked	Unchecked	Unchecked	Unchecked				Unchecked	Unchecked	Unchecked	Unchecked	Unchecked							Unchecked	Unchecked	Unchecked	Unchecked	Unchecked	Unchecked	Unchecked	Unchecked	Unchecked	Unchecked	Unchecked	Unchecked	Unchecked	Unchecked		Unchecked	Unchecked	Unchecked	Unchecked	Unchecked
62	Healthcare Workers	Benue	Benue	Male	18-35	Single	Bachelor's Degree/HND	Employed	Unchecked	Unchecked	Unchecked	Unchecked	Unchecked	Unchecked	Unchecked				Unchecked	Unchecked	Unchecked	Unchecked	Unchecked							Unchecked	Unchecked	Unchecked	Unchecked	Unchecked	Unchecked	Unchecked	Unchecked	Unchecked	Unchecked	Unchecked	Unchecked	Unchecked	Unchecked		Unchecked	Unchecked	Unchecked	Unchecked	Unchecked
63	Healthcare Workers	Benue	Benue	Male	18-35	Married	Bachelor's Degree/HND	Employed	Unchecked	Unchecked	Unchecked	Unchecked	Unchecked	Unchecked	Unchecked				Unchecked	Unchecked	Unchecked	Unchecked	Unchecked							Unchecked	Unchecked	Unchecked	Unchecked	Unchecked	Unchecked	Unchecked	Unchecked	Unchecked	Unchecked	Unchecked	Unchecked	Unchecked	Unchecked		Unchecked	Unchecked	Unchecked	Unchecked	Unchecked
64	Healthcare Workers	Benue	Benue	Male	36-60	Married	Masters/MBBS	Employed	Unchecked	Unchecked	Unchecked	Unchecked	Unchecked	Unchecked	Unchecked				Unchecked	Unchecked	Unchecked	Unchecked	Unchecked							Unchecked	Unchecked	Unchecked	Unchecked	Unchecked	Unchecked	Unchecked	Unchecked	Unchecked	Unchecked	Unchecked	Unchecked	Unchecked	Unchecked		Unchecked	Unchecked	Unchecked	Unchecked	Unchecked
65	Patients	Benue	Benue	Female	36-60	Married	WAEC/GCE/NECO	Not employed	Unchecked	Unchecked	Unchecked	HIV	Unchecked	Unchecked	Unchecked		1 - 5 years	Yes	Unchecked	Checked	Unchecked	Unchecked	Unchecked		Every three months	Hospital or clinic where I am registered		10 - 30 minutes	200 - 500 Naira	Unchecked	Checked	Unchecked	Unchecked	Unchecked	Unchecked	Checked	Unchecked	Unchecked	Unchecked	Unchecked	Unchecked	Unchecked	Unchecked		Unchecked	Checked	Unchecked	Unchecked	Unchecked
66	Patients	Benue	Benue	Male	36-60	Married	WAEC/GCE/NECO	Not employed	Unchecked	Unchecked	Unchecked	HIV	Unchecked	Unchecked	Unchecked		1 - 5 years	Yes	Unchecked	Checked	Unchecked	Unchecked	Unchecked		Every three months	Hospital or clinic where I am registered		30 minutes - 1hour	200 - 500 Naira	Unchecked	Unchecked	Unchecked	Unchecked	Unchecked	Checked	Checked	Unchecked	Unchecked	Unchecked	Unchecked	Unchecked	Unchecked	Unchecked		Unchecked	Checked	Unchecked	Unchecked	Unchecked
67	Patients	Benue	Benue	Male	36-60	Married	WAEC/GCE/NECO	Not employed	Unchecked	Unchecked	Unchecked	HIV	Unchecked	Unchecked	Unchecked		6 months-1 year	Yes	Unchecked	Checked	Unchecked	Unchecked	Unchecked		Every three months	Hospital or clinic where I am registered		30 minutes - 1hour	500 - 1000 Naira	Unchecked	Unchecked	Unchecked	Unchecked	Unchecked	Checked	Checked	Unchecked	Unchecked	Unchecked	Unchecked	Unchecked	Unchecked	Unchecked		Unchecked	Checked	Unchecked	Unchecked	Unchecked
68	Patients	Benue	Benue	Male	36-60	Married	WAEC/GCE/NECO	Not employed	Unchecked	Unchecked	Unchecked	HIV	Unchecked	Unchecked	Unchecked		6 months-1 year	Yes	Unchecked	Checked	Unchecked	Unchecked	Unchecked		Every three months	Hospital or clinic where I am registered		10 - 30 minutes	Above 1000 Naira	Unchecked	Checked	Checked	Unchecked	Unchecked	Unchecked	Checked	Checked	Unchecked	Unchecked	Unchecked	Unchecked	Unchecked	Unchecked		Checked	Unchecked	Unchecked	Unchecked	Unchecked
69	Patients	Benue	Benue	Male	36-60	Single	Bachelor's Degree/HND	Not employed	Unchecked	Unchecked	Unchecked	HIV	Unchecked	Unchecked	Unchecked		1 - 5 years	Yes	Unchecked	Checked	Unchecked	Unchecked	Unchecked		Every six months	Hospital or clinic where I am registered		Less than 10 minutes	100 -200 Naira	Unchecked	Checked	Unchecked	Unchecked	Unchecked	Unchecked	Checked	Unchecked	Unchecked	Unchecked	Unchecked	Unchecked	Unchecked	Unchecked		Unchecked	Checked	Unchecked	Unchecked	Unchecked
71	Patients	Benue	Benue	Male	36-60	Married	No formal education	Not employed	Unchecked	Unchecked	Unchecked	HIV	Unchecked	Unchecked	Unchecked		1 - 5 years	Yes	Unchecked	Checked	Unchecked	Unchecked	Unchecked		Every six months	Hospital or clinic where I am registered		30 minutes - 1hour	500 - 1000 Naira	Unchecked	Unchecked	Checked	Unchecked	Unchecked	Unchecked	Checked	Unchecked	Unchecked	Unchecked	Unchecked	Unchecked	Unchecked	Unchecked		Unchecked	Checked	Unchecked	Unchecked	Unchecked
72	Patients	Benue	Benue	Male	18-35	Married	WAEC/GCE/NECO	Not employed	Unchecked	Unchecked	Unchecked	HIV	Unchecked	Unchecked	Unchecked		6 - 10 years	Yes	Unchecked	Checked	Unchecked	Unchecked	Unchecked		Every three months	Hospital or clinic where I am registered		30 minutes - 1hour	200 - 500 Naira	Unchecked	Unchecked	Checked	Unchecked	Unchecked	Unchecked	Checked	Unchecked	Unchecked	Unchecked	Unchecked	Unchecked	Unchecked	Unchecked		Checked	Unchecked	Unchecked	Unchecked	Unchecked
73	Patients	Benue	Benue	Female	36-60	Married	No formal education	Not employed	Unchecked	Unchecked	Unchecked	HIV	Unchecked	Unchecked	Unchecked		6 - 10 years	Yes	Unchecked	Checked	Unchecked	Unchecked	Unchecked		Every six months	Hospital or clinic where I am registered		30 minutes - 1hour	500 - 1000 Naira	Unchecked	Unchecked	Checked	Unchecked	Unchecked	Unchecked	Checked	Unchecked	Unchecked	Unchecked	Unchecked	Unchecked	Unchecked	Unchecked		Unchecked	Checked	Unchecked	Unchecked	Unchecked
74	Patients	Benue	Benue	Female	Above 60	Widowed	WAEC/GCE/NECO	Not employed	Unchecked	Unchecked	Unchecked	HIV	Unchecked	Unchecked	Unchecked		6 months-1 year	Yes	Unchecked	Checked	Checked	Unchecked	Unchecked		Every three months	Hospital or clinic where I am registered		10 - 30 minutes	500 - 1000 Naira	Unchecked	Unchecked	Checked	Unchecked	Unchecked	Unchecked	Checked	Unchecked	Unchecked	Unchecked	Unchecked	Unchecked	Unchecked	Unchecked		Unchecked	Checked	Unchecked	Unchecked	Unchecked
75	Patients	Benue	Benue	Female	36-60	Married	First school leaving certificate	Not employed	Unchecked	Unchecked	Unchecked	HIV	Unchecked	Unchecked	Unchecked		6 months-1 year	Yes	Unchecked	Checked	Unchecked	Unchecked	Unchecked		Every three months	Hospital or clinic where I am registered		10 - 30 minutes	Above 1000 Naira	Unchecked	Checked	Checked	Unchecked	Unchecked	Unchecked	Checked	Unchecked	Unchecked	Unchecked	Unchecked	Unchecked	Unchecked	Unchecked		Checked	Unchecked	Unchecked	Unchecked	Unchecked
76	Caregiver	Benue	Benue	Male	18-35	Single	Bachelor's Degree/HND	Employed	Unchecked	Unchecked	Unchecked	HIV	Unchecked	Unchecked	Unchecked		More than 10 years	Yes	Unchecked	Checked	Unchecked	Unchecked	Unchecked		Every six months	Hospital or clinic where I am registered		More than 1 hour	Above 1000 Naira	Unchecked	Unchecked	Checked	Unchecked	Unchecked	Unchecked	Unchecked	Unchecked	Unchecked	Checked	Unchecked	Unchecked	Unchecked	Unchecked		Unchecked	Checked	Unchecked	Unchecked	Unchecked
77	Patients	Benue	Benue	Female	18-35	Married	WAEC/GCE/NECO	Not employed	Unchecked	Unchecked	Unchecked	HIV	Unchecked	Unchecked	Unchecked		1 - 5 years	Yes	Unchecked	Checked	Unchecked	Unchecked	Unchecked		Every six months	Hospital or clinic where I am registered		10 - 30 minutes	100 -200 Naira	Unchecked	Unchecked	Checked	Unchecked	Unchecked	Unchecked	Checked	Unchecked	Unchecked	Unchecked	Unchecked	Unchecked	Unchecked	Unchecked		Checked	Unchecked	Unchecked	Unchecked	Unchecked
78	Healthcare Workers	Cross River	Cross River	Female	18-35	Single	Bachelor's Degree/HND	Employed	Unchecked	Unchecked	Unchecked	Unchecked	Unchecked	Unchecked	Unchecked				Unchecked	Unchecked	Unchecked	Unchecked	Unchecked							Unchecked	Unchecked	Unchecked	Unchecked	Unchecked	Unchecked	Unchecked	Unchecked	Unchecked	Unchecked	Unchecked	Unchecked	Unchecked	Unchecked		Unchecked	Unchecked	Unchecked	Unchecked	Unchecked
79	Healthcare Workers	Benue	Benue	Male	18-35	Married	Bachelor's Degree/HND	Employed	Unchecked	Unchecked	Unchecked	Unchecked	Unchecked	Unchecked	Unchecked				Unchecked	Unchecked	Unchecked	Unchecked	Unchecked							Unchecked	Unchecked	Unchecked	Unchecked	Unchecked	Unchecked	Unchecked	Unchecked	Unchecked	Unchecked	Unchecked	Unchecked	Unchecked	Unchecked		Unchecked	Unchecked	Unchecked	Unchecked	Unchecked
80	Patients	Benue	Benue	Female	36-60	Widowed	WAEC/GCE/NECO	Employed	Unchecked	Unchecked	Unchecked	HIV	Unchecked	Unchecked	Unchecked		6 - 10 years	Yes	Unchecked	Checked	Unchecked	Unchecked	Unchecked		Every six months	Hospital or clinic where I am registered		More than 1 hour	200 - 500 Naira	Unchecked	Unchecked	Unchecked	Unchecked	Unchecked	Checked	Checked	Unchecked	Unchecked	Unchecked	Unchecked	Unchecked	Unchecked	Unchecked		Unchecked	Checked	Unchecked	Unchecked	Unchecked
81	Patients	Benue	Benue	Female	18-35	Married	WAEC/GCE/NECO	Not employed	Unchecked	Unchecked	Unchecked	HIV	Unchecked	Unchecked	Unchecked		1 - 5 years	Yes	Unchecked	Checked	Unchecked	Unchecked	Unchecked		Every six months	Hospital or clinic where I am registered		10 - 30 minutes	100 -200 Naira	Unchecked	Unchecked	Checked	Unchecked	Unchecked	Unchecked	Checked	Unchecked	Unchecked	Unchecked	Unchecked	Unchecked	Unchecked	Unchecked		Checked	Unchecked	Unchecked	Unchecked	Unchecked
82	Patients	Benue	Benue	Female	Above 60	Married	Bachelor's Degree/HND	Employed	Unchecked	Unchecked	Unchecked	HIV	Unchecked	Unchecked	Unchecked		1 - 5 years	Yes	Unchecked	Checked	Unchecked	Unchecked	Unchecked		Every six months	Hospital or clinic where I am registered		30 minutes - 1hour	200 - 500 Naira	Unchecked	Unchecked	Unchecked	Unchecked	Unchecked	Checked	Checked	Unchecked	Unchecked	Unchecked	Unchecked	Unchecked	Unchecked	Unchecked		Checked	Unchecked	Unchecked	Unchecked	Unchecked
83	Healthcare Workers	Benue	Benue	Male	18-35	Married	Bachelor's Degree/HND	Employed	Unchecked	Unchecked	Unchecked	Unchecked	Unchecked	Unchecked	Unchecked				Unchecked	Unchecked	Unchecked	Unchecked	Unchecked							Unchecked	Unchecked	Unchecked	Unchecked	Unchecked	Unchecked	Unchecked	Unchecked	Unchecked	Unchecked	Unchecked	Unchecked	Unchecked	Unchecked		Unchecked	Unchecked	Unchecked	Unchecked	Unchecked
84	Patients	Benue	Benue	Male	36-60	Married	First school leaving certificate	Not employed	Unchecked	Unchecked	Unchecked	HIV	Unchecked	Unchecked	Unchecked		6 - 10 years	Yes	Unchecked	Checked	Unchecked	Unchecked	Unchecked		Every six months	Hospital or clinic where I am registered		More than 1 hour	200 - 500 Naira	Unchecked	Checked	Unchecked	Unchecked	Unchecked	Unchecked	Checked	Unchecked	Unchecked	Unchecked	Unchecked	Unchecked	Unchecked	Unchecked		Checked	Unchecked	Unchecked	Unchecked	Unchecked
85	Patients	Benue	Benue	Male	36-60	Married	WAEC/GCE/NECO	Not employed	Unchecked	Unchecked	Unchecked	HIV	Unchecked	Unchecked	Unchecked		1 - 5 years	Yes	Unchecked	Checked	Unchecked	Unchecked	Unchecked		Every three months	Hospital or clinic where I am registered		10 - 30 minutes	200 - 500 Naira	Unchecked	Checked	Checked	Unchecked	Unchecked	Unchecked	Checked	Checked	Unchecked	Unchecked	Unchecked	Unchecked	Unchecked	Unchecked		Checked	Unchecked	Unchecked	Unchecked	Unchecked
86	Caregiver	Benue	Benue	Male	36-60	Married	First school leaving certificate	Not employed	Unchecked	Checked	Unchecked	Unchecked	Unchecked	Unchecked	Unchecked		6 months-1 year	Yes	Unchecked	Checked	Unchecked	Unchecked	Unchecked		Every three months	Local pharmacy		10 - 30 minutes	200 - 500 Naira	Checked	Unchecked	Unchecked	Unchecked	Unchecked	Unchecked	Unchecked	Unchecked	Unchecked	Unchecked	Unchecked	Unchecked	Checked	Unchecked		Unchecked	Unchecked	Unchecked	Unchecked	Unchecked
87	Healthcare Workers	Benue	Benue	Female	18-35	Married	Bachelor's Degree/HND	Employed	Unchecked	Unchecked	Unchecked	Unchecked	Unchecked	Unchecked	Unchecked				Unchecked	Unchecked	Unchecked	Unchecked	Unchecked							Unchecked	Unchecked	Unchecked	Unchecked	Unchecked	Unchecked	Unchecked	Unchecked	Unchecked	Unchecked	Unchecked	Unchecked	Unchecked	Unchecked		Unchecked	Unchecked	Unchecked	Unchecked	Unchecked
88	Patients	Benue	Benue	Male	36-60	Single	Bachelor's Degree/HND	Employed	Unchecked	Unchecked	Unchecked	HIV	Unchecked	Unchecked	Unchecked		6 - 10 years	Yes	Unchecked	Checked	Unchecked	Unchecked	Unchecked		Every six months	Hospital or clinic where I am registered		30 minutes - 1hour	100 -200 Naira	Unchecked	Checked	Unchecked	Unchecked	Unchecked	Unchecked	Checked	Unchecked	Unchecked	Unchecked	Unchecked	Unchecked	Unchecked	Unchecked		Unchecked	Checked	Unchecked	Unchecked	Unchecked
89	Patients	Benue	Benue	Male	36-60	Married	First school leaving certificate	Not employed	Unchecked	Unchecked	Unchecked	HIV	Unchecked	Unchecked	Unchecked		6 months-1 year	Yes	Unchecked	Checked	Unchecked	Unchecked	Unchecked		Every six months	Hospital or clinic where I am registered		30 minutes - 1hour	200 - 500 Naira	Unchecked	Unchecked	Checked	Unchecked	Unchecked	Unchecked	Checked	Unchecked	Unchecked	Unchecked	Unchecked	Unchecked	Unchecked	Unchecked		Unchecked	Checked	Unchecked	Unchecked	Unchecked
90	Patients	Benue	Benue	Male	36-60	Single	First school leaving certificate	Not employed	Unchecked	Unchecked	Unchecked	HIV	Unchecked	Unchecked	Unchecked		More than 10 years	Yes	Unchecked	Checked	Unchecked	Unchecked	Unchecked		Every six months	Hospital or clinic where I am registered		10 - 30 minutes	200 - 500 Naira	Unchecked	Unchecked	Unchecked	Unchecked	Unchecked	Checked	Checked	Unchecked	Unchecked	Unchecked	Unchecked	Unchecked	Unchecked	Unchecked		Unchecked	Checked	Unchecked	Unchecked	Unchecked
91	Caregiver	Benue	Benue	Male	18-35	Single	Bachelor's Degree/HND	Employed	Unchecked	Unchecked	Unchecked	HIV	Unchecked	Unchecked	Unchecked		6 months-1 year	Yes	Unchecked	Checked	Unchecked	Unchecked	Unchecked		Every six months	Hospital or clinic where I am registered		More than 1 hour	Above 1000 Naira	Checked	Unchecked	Checked	Unchecked	Unchecked	Unchecked	Checked	Unchecked	Unchecked	Unchecked	Unchecked	Unchecked	Unchecked	Unchecked		Unchecked	Checked	Unchecked	Unchecked	Unchecked
92	Patients	Benue	Benue	Male	36-60	Married	First school leaving certificate	Not employed	Unchecked	Unchecked	Unchecked	HIV	Unchecked	Unchecked	Unchecked		6 months-1 year	Yes	Unchecked	Checked	Unchecked	Unchecked	Unchecked		Every six months	Hospital or clinic where I am registered		30 minutes - 1hour	100 -200 Naira	Unchecked	Unchecked	Unchecked	Unchecked	Unchecked	Checked	Checked	Unchecked	Unchecked	Unchecked	Unchecked	Unchecked	Unchecked	Unchecked		Unchecked	Checked	Unchecked	Unchecked	Unchecked
93	Healthcare Workers	Benue	Benue	Female	18-35	Single	WAEC/GCE/NECO	Employed	Unchecked	Unchecked	Unchecked	Unchecked	Unchecked	Unchecked	Unchecked				Unchecked	Unchecked	Unchecked	Unchecked	Unchecked							Unchecked	Unchecked	Unchecked	Unchecked	Unchecked	Unchecked	Unchecked	Unchecked	Unchecked	Unchecked	Unchecked	Unchecked	Unchecked	Unchecked		Unchecked	Unchecked	Unchecked	Unchecked	Unchecked
94	Healthcare Workers	Benue	Benue	Male	36-60	Married	Bachelor's Degree/HND	Employed	Unchecked	Unchecked	Unchecked	Unchecked	Unchecked	Unchecked	Unchecked				Unchecked	Unchecked	Unchecked	Unchecked	Unchecked							Unchecked	Unchecked	Unchecked	Unchecked	Unchecked	Unchecked	Unchecked	Unchecked	Unchecked	Unchecked	Unchecked	Unchecked	Unchecked	Unchecked		Unchecked	Unchecked	Unchecked	Unchecked	Unchecked
96	Healthcare Workers	Benue	Benue	Female	36-60	Married	Masters/MBBS	Employed	Unchecked	Unchecked	Unchecked	Unchecked	Unchecked	Unchecked	Unchecked				Unchecked	Unchecked	Unchecked	Unchecked	Unchecked							Unchecked	Unchecked	Unchecked	Unchecked	Unchecked	Unchecked	Unchecked	Unchecked	Unchecked	Unchecked	Unchecked	Unchecked	Unchecked	Unchecked		Unchecked	Unchecked	Unchecked	Unchecked	Unchecked
97	Caregiver	Benue	Benue	Male	36-60	Married	WAEC/GCE/NECO	Not employed	Unchecked	Unchecked	Unchecked	HIV	Unchecked	Unchecked	Unchecked		6 - 10 years	Yes	Unchecked	Checked	Unchecked	Unchecked	Unchecked		Every six months	Hospital or clinic where I am registered		30 minutes - 1hour	500 - 1000 Naira	Unchecked	Unchecked	Checked	Unchecked	Unchecked	Unchecked	Unchecked	Unchecked	Unchecked	Unchecked	Unchecked	Unchecked	Checked	Unchecked		Unchecked	Unchecked	Unchecked	Unchecked	Unchecked
98	Healthcare Workers	Benue	Benue	Male	18-35	Single	Bachelor's Degree/HND	Employed	Unchecked	Unchecked	Unchecked	Unchecked	Unchecked	Unchecked	Unchecked				Unchecked	Unchecked	Unchecked	Unchecked	Unchecked							Unchecked	Unchecked	Unchecked	Unchecked	Unchecked	Unchecked	Unchecked	Unchecked	Unchecked	Unchecked	Unchecked	Unchecked	Unchecked	Unchecked		Unchecked	Unchecked	Unchecked	Unchecked	Unchecked
99	Healthcare Workers	Benue	Benue	Male	18-35	Single	Bachelor's Degree/HND	Employed	Unchecked	Unchecked	Unchecked	Unchecked	Unchecked	Unchecked	Unchecked				Unchecked	Unchecked	Unchecked	Unchecked	Unchecked							Unchecked	Unchecked	Unchecked	Unchecked	Unchecked	Unchecked	Unchecked	Unchecked	Unchecked	Unchecked	Unchecked	Unchecked	Unchecked	Unchecked		Unchecked	Unchecked	Unchecked	Unchecked	Unchecked
100	Healthcare Workers	Benue	Benue	Female	18-35	Married	Bachelor's Degree/HND	Employed	Unchecked	Unchecked	Unchecked	Unchecked	Unchecked	Unchecked	Unchecked				Unchecked	Unchecked	Unchecked	Unchecked	Unchecked							Unchecked	Unchecked	Unchecked	Unchecked	Unchecked	Unchecked	Unchecked	Unchecked	Unchecked	Unchecked	Unchecked	Unchecked	Unchecked	Unchecked		Unchecked	Unchecked	Unchecked	Unchecked	Unchecked
101	Healthcare Workers	Benue	Benue	Female	18-35	Single	Bachelor's Degree/HND	Employed	Unchecked	Unchecked	Unchecked	Unchecked	Unchecked	Unchecked	Unchecked				Unchecked	Unchecked	Unchecked	Unchecked	Unchecked							Unchecked	Unchecked	Unchecked	Unchecked	Unchecked	Unchecked	Unchecked	Unchecked	Unchecked	Unchecked	Unchecked	Unchecked	Unchecked	Unchecked		Unchecked	Unchecked	Unchecked	Unchecked	Unchecked
102	Healthcare Workers	Benue	Benue	Female	18-35	Single	Bachelor's Degree/HND	Employed	Unchecked	Unchecked	Unchecked	Unchecked	Unchecked	Unchecked	Unchecked				Unchecked	Unchecked	Unchecked	Unchecked	Unchecked							Unchecked	Unchecked	Unchecked	Unchecked	Unchecked	Unchecked	Unchecked	Unchecked	Unchecked	Unchecked	Unchecked	Unchecked	Unchecked	Unchecked		Unchecked	Unchecked	Unchecked	Unchecked	Unchecked
103	Caregiver	Benue	Benue	Male	18-35	Single	Bachelor's Degree/HND	Employed	Unchecked	Unchecked	Unchecked	Unchecked	Unchecked	Unchecked	Other	Arthritis	1 - 5 years	Yes	Unchecked	Unchecked	Checked	Unchecked	Unchecked		Whenever I run out of medication	Local pharmacy		I don't know	500 - 1000 Naira	Checked	Checked	Unchecked	Unchecked	Unchecked	Unchecked	Unchecked	Unchecked	Unchecked	Unchecked	Unchecked	Checked	Unchecked	Unchecked		Unchecked	Checked	Unchecked	Unchecked	Unchecked
104	Healthcare Workers	Niger	Niger	Male	18-35	Single	Bachelor's Degree/HND	Employed	Unchecked	Unchecked	Unchecked	Unchecked	Unchecked	Unchecked	Unchecked				Unchecked	Unchecked	Unchecked	Unchecked	Unchecked							Unchecked	Unchecked	Unchecked	Unchecked	Unchecked	Unchecked	Unchecked	Unchecked	Unchecked	Unchecked	Unchecked	Unchecked	Unchecked	Unchecked		Unchecked	Unchecked	Unchecked	Unchecked	Unchecked
105	Healthcare Workers	Benue	Benue	Male	18-35	Single	Bachelor's Degree/HND	Employed	Unchecked	Unchecked	Unchecked	Unchecked	Unchecked	Unchecked	Unchecked				Unchecked	Unchecked	Unchecked	Unchecked	Unchecked							Unchecked	Unchecked	Unchecked	Unchecked	Unchecked	Unchecked	Unchecked	Unchecked	Unchecked	Unchecked	Unchecked	Unchecked	Unchecked	Unchecked		Unchecked	Unchecked	Unchecked	Unchecked	Unchecked
106	Healthcare Workers	Benue	Benue	Male	18-35	Single	Masters/MBBS	Employed	Unchecked	Unchecked	Unchecked	Unchecked	Unchecked	Unchecked	Unchecked				Unchecked	Unchecked	Unchecked	Unchecked	Unchecked							Unchecked	Unchecked	Unchecked	Unchecked	Unchecked	Unchecked	Unchecked	Unchecked	Unchecked	Unchecked	Unchecked	Unchecked	Unchecked	Unchecked		Unchecked	Unchecked	Unchecked	Unchecked	Unchecked
107	Healthcare Workers	Benue	Benue	Female	18-35	Married	Bachelor's Degree/HND	Employed	Unchecked	Unchecked	Unchecked	Unchecked	Unchecked	Unchecked	Unchecked				Unchecked	Unchecked	Unchecked	Unchecked	Unchecked							Unchecked	Unchecked	Unchecked	Unchecked	Unchecked	Unchecked	Unchecked	Unchecked	Unchecked	Unchecked	Unchecked	Unchecked	Unchecked	Unchecked		Unchecked	Unchecked	Unchecked	Unchecked	Unchecked
108	Caregiver	Benue	Benue	Female	36-60	Married	WAEC/GCE/NECO	Employed	Unchecked	Unchecked	Unchecked	HIV	Unchecked	Unchecked	Unchecked		6 months-1 year	Yes	Unchecked	Checked	Unchecked	Unchecked	Unchecked		Every three months	Hospital or clinic where I am registered		30 minutes - 1hour	200 - 500 Naira	Unchecked	Checked	Unchecked	Unchecked	Unchecked	Unchecked	Checked	Unchecked	Unchecked	Unchecked	Unchecked	Checked	Unchecked	Unchecked		Checked	Checked	Unchecked	Unchecked	Unchecked
109	Healthcare Workers	Niger	Niger	Male	18-35	Married	Bachelor's Degree/HND	Employed	Unchecked	Unchecked	Unchecked	Unchecked	Unchecked	Unchecked	Unchecked				Unchecked	Unchecked	Unchecked	Unchecked	Unchecked							Unchecked	Unchecked	Unchecked	Unchecked	Unchecked	Unchecked	Unchecked	Unchecked	Unchecked	Unchecked	Unchecked	Unchecked	Unchecked	Unchecked		Unchecked	Unchecked	Unchecked	Unchecked	Unchecked
110	Healthcare Workers	Benue	Benue	Female	18-35	Single	WAEC/GCE/NECO	Employed	Unchecked	Unchecked	Unchecked	Unchecked	Unchecked	Unchecked	Unchecked				Unchecked	Unchecked	Unchecked	Unchecked	Unchecked							Unchecked	Unchecked	Unchecked	Unchecked	Unchecked	Unchecked	Unchecked	Unchecked	Unchecked	Unchecked	Unchecked	Unchecked	Unchecked	Unchecked		Unchecked	Unchecked	Unchecked	Unchecked	Unchecked
111	Caregiver	Benue	Benue	Female	18-35	Single	Bachelor's Degree/HND	Employed	Unchecked	Unchecked	Unchecked	HIV	Unchecked	Tuberculosis	Unchecked		6 - 10 years	Yes	Unchecked	Checked	Unchecked	Unchecked	Unchecked		Whenever I run out of medication	Hospital or clinic where I am registered		30 minutes - 1hour	500 - 1000 Naira	Unchecked	Unchecked	Checked	Unchecked	Unchecked	Unchecked	Unchecked	Unchecked	Unchecked	Unchecked	Unchecked	Checked	Unchecked	Unchecked		Unchecked	Checked	Unchecked	Unchecked	Unchecked
112	Healthcare Workers	Adamawa	Adamawa	Female	18-35	Single	Bachelor's Degree/HND	Employed	Unchecked	Unchecked	Unchecked	Unchecked	Unchecked	Unchecked	Unchecked				Unchecked	Unchecked	Unchecked	Unchecked	Unchecked							Unchecked	Unchecked	Unchecked	Unchecked	Unchecked	Unchecked	Unchecked	Unchecked	Unchecked	Unchecked	Unchecked	Unchecked	Unchecked	Unchecked		Unchecked	Unchecked	Unchecked	Unchecked	Unchecked
114	Healthcare Workers	Benue	Benue	Male	36-60	Married	Bachelor's Degree/HND	Employed	Unchecked	Unchecked	Unchecked	Unchecked	Unchecked	Unchecked	Unchecked				Unchecked	Unchecked	Unchecked	Unchecked	Unchecked							Unchecked	Unchecked	Unchecked	Unchecked	Unchecked	Unchecked	Unchecked	Unchecked	Unchecked	Unchecked	Unchecked	Unchecked	Unchecked	Unchecked		Unchecked	Unchecked	Unchecked	Unchecked	Unchecked
115	Caregiver	Benue	Benue	Female	Above 60	Widowed	No formal education	Not employed	Unchecked	Checked	Unchecked	HIV	Unchecked	Unchecked	Unchecked		More than 10 years	Yes	Unchecked	Checked	Unchecked	Unchecked	Unchecked		Every three months	Hospital or clinic where I am registered		More than 1 hour	Above 1000 Naira	Unchecked	Unchecked	Checked	Unchecked	Unchecked	Checked	Unchecked	Unchecked	Unchecked	Unchecked	Unchecked	Unchecked	Checked	Unchecked		Unchecked	Unchecked	Unchecked	Unchecked	Unchecked
118	Caregiver	Benue	Benue	Male	36-60	Divorced	WAEC/GCE/NECO	Not employed	Diabetes	Unchecked	Unchecked	HIV	Unchecked	Unchecked	Unchecked		More than 10 years	Yes	Unchecked	Checked	Unchecked	Unchecked	Unchecked		Every three months	Hospital or clinic where I am registered		More than 1 hour	500 - 1000 Naira	Checked	Unchecked	Unchecked	Checked	Unchecked	Checked	Unchecked	Unchecked	Unchecked	Unchecked	Unchecked	Unchecked	Checked	Unchecked		Unchecked	Unchecked	Unchecked	Unchecked	Unchecked
120	Healthcare Workers	Benue	Benue	Male	36-60	Married	Bachelor's Degree/HND	Employed	Unchecked	Unchecked	Unchecked	Unchecked	Unchecked	Unchecked	Unchecked				Unchecked	Unchecked	Unchecked	Unchecked	Unchecked							Unchecked	Unchecked	Unchecked	Unchecked	Unchecked	Unchecked	Unchecked	Unchecked	Unchecked	Unchecked	Unchecked	Unchecked	Unchecked	Unchecked		Unchecked	Unchecked	Unchecked	Unchecked	Unchecked
121	Healthcare Workers	Benue	Benue	Male	18-35	Single	Bachelor's Degree/HND	Employed	Unchecked	Unchecked	Unchecked	Unchecked	Unchecked	Unchecked	Unchecked				Unchecked	Unchecked	Unchecked	Unchecked	Unchecked							Unchecked	Unchecked	Unchecked	Unchecked	Unchecked	Unchecked	Unchecked	Unchecked	Unchecked	Unchecked	Unchecked	Unchecked	Unchecked	Unchecked		Unchecked	Unchecked	Unchecked	Unchecked	Unchecked
122	Healthcare Workers	Cross River	Cross River	Male	18-35	Single	Bachelor's Degree/HND	Employed	Unchecked	Unchecked	Unchecked	Unchecked	Unchecked	Unchecked	Unchecked				Unchecked	Unchecked	Unchecked	Unchecked	Unchecked							Unchecked	Unchecked	Unchecked	Unchecked	Unchecked	Unchecked	Unchecked	Unchecked	Unchecked	Unchecked	Unchecked	Unchecked	Unchecked	Unchecked		Unchecked	Unchecked	Unchecked	Unchecked	Unchecked
123	Healthcare Workers	Benue	Benue	Male	18-35	Single	Bachelor's Degree/HND	Employed	Unchecked	Unchecked	Unchecked	Unchecked	Unchecked	Unchecked	Unchecked				Unchecked	Unchecked	Unchecked	Unchecked	Unchecked							Unchecked	Unchecked	Unchecked	Unchecked	Unchecked	Unchecked	Unchecked	Unchecked	Unchecked	Unchecked	Unchecked	Unchecked	Unchecked	Unchecked		Unchecked	Unchecked	Unchecked	Unchecked	Unchecked
124	Patients	Niger	Niger	Female	36-60	Married	WAEC/GCE/NECO	Not employed	Unchecked	Unchecked	Unchecked	HIV	Unchecked	Unchecked	Unchecked		6 - 10 years	Yes	Unchecked	Checked	Unchecked	Unchecked	Unchecked		Every six months	Hospital or clinic where I am registered		10 - 30 minutes	500 - 1000 Naira	Unchecked	Checked	Unchecked	Unchecked	Checked	Unchecked	Unchecked	Unchecked	Unchecked	Unchecked	Unchecked	Unchecked	Unchecked	Checked	Drawer	Checked	Unchecked	Unchecked	Unchecked	Unchecked
125	Healthcare Workers	Niger	Niger	Male	18-35	Married	Bachelor's Degree/HND	Employed	Unchecked	Unchecked	Unchecked	Unchecked	Unchecked	Unchecked	Unchecked				Unchecked	Unchecked	Unchecked	Unchecked	Unchecked							Unchecked	Unchecked	Unchecked	Unchecked	Unchecked	Unchecked	Unchecked	Unchecked	Unchecked	Unchecked	Unchecked	Unchecked	Unchecked	Unchecked		Unchecked	Unchecked	Unchecked	Unchecked	Unchecked
126	Caregiver	Niger	Niger	Male	36-60	Married	First school leaving certificate	Not employed	Unchecked	Unchecked	Unchecked	HIV	Unchecked	Unchecked	Unchecked		1 - 5 years	Yes	Unchecked	Checked	Unchecked	Unchecked	Unchecked		Every six months	Hospital or clinic where I am registered		10 - 30 minutes	200 - 500 Naira	Unchecked	Unchecked	Unchecked	Unchecked	Checked	Unchecked	Unchecked	Unchecked	Unchecked	Unchecked	Unchecked	Unchecked	Unchecked	Checked	Home	Unchecked	Checked	Unchecked	Unchecked	Unchecked
128	Healthcare Workers	Niger	Niger	Male	18-35	Single	Bachelor's Degree/HND	Employed	Unchecked	Unchecked	Unchecked	Unchecked	Unchecked	Unchecked	Unchecked				Unchecked	Unchecked	Unchecked	Unchecked	Unchecked							Unchecked	Unchecked	Unchecked	Unchecked	Unchecked	Unchecked	Unchecked	Unchecked	Unchecked	Unchecked	Unchecked	Unchecked	Unchecked	Unchecked		Unchecked	Unchecked	Unchecked	Unchecked	Unchecked
129	Patients	Niger	Niger	Female	18-35	Married	WAEC/GCE/NECO	Not employed	Unchecked	Unchecked	Unchecked	HIV	Unchecked	Unchecked	Unchecked		1 - 5 years	Yes	Unchecked	Checked	Unchecked	Unchecked	Unchecked		Every six months	Hospital or clinic where I am registered		10 - 30 minutes	500 - 1000 Naira	Unchecked	Checked	Unchecked	Unchecked	Checked	Checked	Unchecked	Unchecked	Unchecked	Unchecked	Unchecked	Checked	Unchecked	Unchecked		Unchecked	Checked	Unchecked	Unchecked	Unchecked
130	Healthcare Workers	Niger	Niger	Male	18-35	Married	Bachelor's Degree/HND	Employed	Unchecked	Unchecked	Unchecked	Unchecked	Unchecked	Unchecked	Unchecked				Unchecked	Unchecked	Unchecked	Unchecked	Unchecked							Unchecked	Unchecked	Unchecked	Unchecked	Unchecked	Unchecked	Unchecked	Unchecked	Unchecked	Unchecked	Unchecked	Unchecked	Unchecked	Unchecked		Unchecked	Unchecked	Unchecked	Unchecked	Unchecked
131	Caregiver	Cross River	Cross River	Male	36-60	Divorced	WAEC/GCE/NECO	Not employed	Unchecked	Unchecked	Unchecked	HIV	Unchecked	Unchecked	Unchecked		More than 10 years	Yes	Unchecked	Checked	Unchecked	Unchecked	Unchecked		Every six months	Hospital or clinic where I am registered		30 minutes - 1hour	200 - 500 Naira	Unchecked	Unchecked	Checked	Unchecked	Unchecked	Unchecked	Unchecked	Unchecked	Unchecked	Unchecked	Unchecked	Checked	Unchecked	Unchecked		Checked	Checked	Unchecked	Unchecked	Unchecked
132	Caregiver	Cross River	Cross River	Female	36-60	Married	WAEC/GCE/NECO	Not employed	Unchecked	Unchecked	Unchecked	HIV	Unchecked	Unchecked	Unchecked		6 - 10 years	Yes	Unchecked	Checked	Unchecked	Unchecked	Unchecked		Every six months	Hospital or clinic where I am registered		30 minutes - 1hour	Above 1000 Naira	Unchecked	Checked	Checked	Unchecked	Unchecked	Unchecked	Unchecked	Unchecked	Unchecked	Checked	Checked	Unchecked	Unchecked	Unchecked		Checked	Checked	Unchecked	Unchecked	Unchecked
133	Patients	Benue	Benue	Male	36-60	Married	WAEC/GCE/NECO	Not employed	Unchecked	Unchecked	Unchecked	HIV	Unchecked	Unchecked	Unchecked		More than 10 years	Yes	Unchecked	Checked	Unchecked	Unchecked	Unchecked		Every six months	Hospital or clinic where I am registered		10 - 30 minutes	500 - 1000 Naira	Unchecked	Unchecked	Checked	Unchecked	Unchecked	Unchecked	Unchecked	Unchecked	Unchecked	Unchecked	Unchecked	Unchecked	Checked	Unchecked		Unchecked	Unchecked	Unchecked	Unchecked	Unchecked
134	Patients	Benue	Benue	Male	36-60	Married	WAEC/GCE/NECO	Not employed	Unchecked	Unchecked	Unchecked	HIV	Unchecked	Unchecked	Unchecked		6 - 10 years	Yes	Unchecked	Checked	Unchecked	Unchecked	Unchecked		Every six months	Hospital or clinic where I am registered		10 - 30 minutes	200 - 500 Naira	Unchecked	Unchecked	Checked	Unchecked	Unchecked	Unchecked	Unchecked	Unchecked	Unchecked	Unchecked	Unchecked	Unchecked	Checked	Unchecked		Unchecked	Unchecked	Unchecked	Unchecked	Unchecked
135	Healthcare Workers	Benue	Benue	Male	18-35	Single	Bachelor's Degree/HND	Employed	Unchecked	Unchecked	Unchecked	Unchecked	Unchecked	Unchecked	Unchecked				Unchecked	Unchecked	Unchecked	Unchecked	Unchecked							Unchecked	Unchecked	Unchecked	Unchecked	Unchecked	Unchecked	Unchecked	Unchecked	Unchecked	Unchecked	Unchecked	Unchecked	Unchecked	Unchecked		Unchecked	Unchecked	Unchecked	Unchecked	Unchecked
136	Patients	Benue	Benue	Female	18-35	Separated	WAEC/GCE/NECO	Not employed	Unchecked	Unchecked	Unchecked	HIV	Unchecked	Unchecked	Unchecked		6 - 10 years	Yes	Unchecked	Checked	Unchecked	Unchecked	Unchecked		Every six months	Hospital or clinic where I am registered		30 minutes - 1hour	200 - 500 Naira	Unchecked	Unchecked	Checked	Unchecked	Unchecked	Unchecked	Unchecked	Unchecked	Unchecked	Unchecked	Unchecked	Unchecked	Checked	Unchecked		Unchecked	Unchecked	Unchecked	Unchecked	Unchecked
137	Caregiver	Cross River	Cross River	Male	36-60	Married	Bachelor's Degree/HND	Employed	Unchecked	Unchecked	Unchecked	HIV	Unchecked	Unchecked	Unchecked		6 - 10 years	Yes	Unchecked	Checked	Unchecked	Unchecked	Unchecked		Every six months	Hospital or clinic where I am registered		30 minutes - 1hour	500 - 1000 Naira	Unchecked	Checked	Checked	Unchecked	Unchecked	Unchecked	Checked	Checked	Unchecked	Unchecked	Checked	Unchecked	Unchecked	Unchecked		Checked	Checked	Unchecked	Unchecked	Unchecked
138	Patients	Benue	Benue	Male	36-60	Married	WAEC/GCE/NECO	Not employed	Unchecked	Unchecked	Unchecked	HIV	Unchecked	Unchecked	Unchecked		6 - 10 years	Yes	Unchecked	Checked	Unchecked	Unchecked	Unchecked		Every six months	Hospital or clinic where I am registered		10 - 30 minutes	200 - 500 Naira	Unchecked	Unchecked	Checked	Unchecked	Unchecked	Unchecked	Unchecked	Unchecked	Unchecked	Unchecked	Unchecked	Unchecked	Checked	Unchecked		Unchecked	Unchecked	Unchecked	Unchecked	Unchecked
139	Healthcare Workers	Benue	Benue	Female	36-60	Married	Bachelor's Degree/HND	Employed	Unchecked	Unchecked	Unchecked	Unchecked	Unchecked	Unchecked	Unchecked				Unchecked	Unchecked	Unchecked	Unchecked	Unchecked							Unchecked	Unchecked	Unchecked	Unchecked	Unchecked	Unchecked	Unchecked	Unchecked	Unchecked	Unchecked	Unchecked	Unchecked	Unchecked	Unchecked		Unchecked	Unchecked	Unchecked	Unchecked	Unchecked
140	Patients	Benue	Benue	Female	36-60	Widowed	WAEC/GCE/NECO	Employed	Unchecked	Unchecked	Unchecked	HIV	Unchecked	Unchecked	Unchecked		1 - 5 years	Yes	Unchecked	Checked	Unchecked	Unchecked	Unchecked		Every three months	Local pharmacy		Less than 10 minutes	Above 1000 Naira	Unchecked	Unchecked	Checked	Unchecked	Unchecked	Unchecked	Unchecked	Unchecked	Unchecked	Unchecked	Unchecked	Unchecked	Checked	Unchecked		Unchecked	Unchecked	Unchecked	Unchecked	Unchecked
142	Patients	Benue	Benue	Male	36-60	Married	First school leaving certificate	Not employed	Unchecked	Unchecked	Unchecked	HIV	Unchecked	Unchecked	Unchecked		6 - 10 years	Yes	Unchecked	Checked	Unchecked	Unchecked	Unchecked		Every six months	Hospital or clinic where I am registered		10 - 30 minutes	200 - 500 Naira	Unchecked	Unchecked	Checked	Unchecked	Unchecked	Unchecked	Unchecked	Unchecked	Unchecked	Unchecked	Unchecked	Unchecked	Checked	Unchecked		Unchecked	Unchecked	Unchecked	Unchecked	Unchecked
143	Healthcare Workers	Cross River	Cross River	Female	18-35	Single	Bachelor's Degree/HND	Employed	Unchecked	Unchecked	Unchecked	Unchecked	Unchecked	Unchecked	Unchecked				Unchecked	Unchecked	Unchecked	Unchecked	Unchecked							Unchecked	Unchecked	Unchecked	Unchecked	Unchecked	Unchecked	Unchecked	Unchecked	Unchecked	Unchecked	Unchecked	Unchecked	Unchecked	Unchecked		Unchecked	Unchecked	Unchecked	Unchecked	Unchecked
144	Healthcare Workers	Cross River	Cross River	Female	36-60	Single	Bachelor's Degree/HND	Employed	Unchecked	Unchecked	Unchecked	Unchecked	Unchecked	Unchecked	Unchecked				Unchecked	Unchecked	Unchecked	Unchecked	Unchecked							Unchecked	Unchecked	Unchecked	Unchecked	Unchecked	Unchecked	Unchecked	Unchecked	Unchecked	Unchecked	Unchecked	Unchecked	Unchecked	Unchecked		Unchecked	Unchecked	Unchecked	Unchecked	Unchecked
145	Patients	Benue	Benue	Male	18-35	Single	No formal education	Not employed	Unchecked	Unchecked	Unchecked	HIV	Unchecked	Unchecked	Unchecked		6 - 10 years	Yes	Unchecked	Checked	Unchecked	Unchecked	Unchecked		Every six months	Hospital or clinic where I am registered		10 - 30 minutes	100 -200 Naira	Unchecked	Unchecked	Checked	Unchecked	Unchecked	Unchecked	Unchecked	Unchecked	Unchecked	Unchecked	Unchecked	Unchecked	Checked	Unchecked		Unchecked	Unchecked	Unchecked	Unchecked	Unchecked
146	Healthcare Workers	Benue	Benue	Female	36-60	Married	Bachelor's Degree/HND	Employed	Unchecked	Unchecked	Unchecked	Unchecked	Unchecked	Unchecked	Unchecked				Unchecked	Unchecked	Unchecked	Unchecked	Unchecked							Unchecked	Unchecked	Unchecked	Unchecked	Unchecked	Unchecked	Unchecked	Unchecked	Unchecked	Unchecked	Unchecked	Unchecked	Unchecked	Unchecked		Unchecked	Unchecked	Unchecked	Unchecked	Unchecked
147	Patients	Benue	Benue	Female	36-60	Married	WAEC/GCE/NECO	Employed	Unchecked	Unchecked	Unchecked	HIV	Unchecked	Unchecked	Unchecked		6 - 10 years	Yes	Unchecked	Checked	Unchecked	Unchecked	Unchecked		Every six months	Hospital or clinic where I am registered		Less than 10 minutes	100 -200 Naira	Unchecked	Checked	Unchecked	Unchecked	Unchecked	Unchecked	Unchecked	Unchecked	Unchecked	Unchecked	Unchecked	Unchecked	Checked	Unchecked		Unchecked	Unchecked	Unchecked	Unchecked	Unchecked
148	Healthcare Workers	Benue	Benue	Female	36-60	Married	Bachelor's Degree/HND	Employed	Unchecked	Unchecked	Unchecked	Unchecked	Unchecked	Unchecked	Unchecked				Unchecked	Unchecked	Unchecked	Unchecked	Unchecked							Unchecked	Unchecked	Unchecked	Unchecked	Unchecked	Unchecked	Unchecked	Unchecked	Unchecked	Unchecked	Unchecked	Unchecked	Unchecked	Unchecked		Unchecked	Unchecked	Unchecked	Unchecked	Unchecked
149	Patients	Benue	Benue	Male	18-35	Married	First school leaving certificate	Not employed	Unchecked	Unchecked	Unchecked	HIV	Unchecked	Unchecked	Unchecked		1 - 5 years	Yes	Unchecked	Checked	Unchecked	Unchecked	Unchecked		Every six months	Hospital or clinic where I am registered		10 - 30 minutes	500 - 1000 Naira	Unchecked	Unchecked	Checked	Unchecked	Unchecked	Unchecked	Unchecked	Unchecked	Unchecked	Unchecked	Unchecked	Unchecked	Checked	Unchecked		Unchecked	Unchecked	Unchecked	Unchecked	Unchecked
150	Patients	Benue	Benue	Female	36-60	Married	No formal education	Not employed	Unchecked	Unchecked	Unchecked	HIV	Unchecked	Unchecked	Unchecked		1 - 5 years	Yes	Unchecked	Checked	Unchecked	Unchecked	Unchecked		Every three months	Hospital or clinic where I am registered		30 minutes - 1hour	500 - 1000 Naira	Unchecked	Unchecked	Checked	Unchecked	Unchecked	Unchecked	Unchecked	Unchecked	Unchecked	Unchecked	Unchecked	Unchecked	Checked	Unchecked		Unchecked	Unchecked	Unchecked	Unchecked	Unchecked
152	Patients	Benue	Benue	Male	18-35	Married	WAEC/GCE/NECO	Not employed	Unchecked	Unchecked	Unchecked	HIV	Unchecked	Unchecked	Unchecked		1 - 5 years	Yes	Unchecked	Checked	Unchecked	Unchecked	Unchecked		Every six months	Hospital or clinic where I am registered		Less than 10 minutes	100 -200 Naira	Unchecked	Checked	Unchecked	Unchecked	Unchecked	Unchecked	Unchecked	Unchecked	Unchecked	Unchecked	Unchecked	Unchecked	Checked	Unchecked		Unchecked	Unchecked	Unchecked	Unchecked	Unchecked
153	Healthcare Workers	Niger	Niger	Female	36-60	Married	Masters/MBBS	Employed	Unchecked	Unchecked	Unchecked	Unchecked	Unchecked	Unchecked	Unchecked				Unchecked	Unchecked	Unchecked	Unchecked	Unchecked							Unchecked	Unchecked	Unchecked	Unchecked	Unchecked	Unchecked	Unchecked	Unchecked	Unchecked	Unchecked	Unchecked	Unchecked	Unchecked	Unchecked		Unchecked	Unchecked	Unchecked	Unchecked	Unchecked
154	Healthcare Workers	Benue	Benue	Female	18-35	Single	Bachelor's Degree/HND	Employed	Unchecked	Unchecked	Unchecked	Unchecked	Unchecked	Unchecked	Unchecked				Unchecked	Unchecked	Unchecked	Unchecked	Unchecked							Unchecked	Unchecked	Unchecked	Unchecked	Unchecked	Unchecked	Unchecked	Unchecked	Unchecked	Unchecked	Unchecked	Unchecked	Unchecked	Unchecked		Unchecked	Unchecked	Unchecked	Unchecked	Unchecked
155	Healthcare Workers	Benue	Benue	Male	36-60	Married	Masters/MBBS	Employed	Unchecked	Unchecked	Unchecked	Unchecked	Unchecked	Unchecked	Unchecked				Unchecked	Unchecked	Unchecked	Unchecked	Unchecked							Unchecked	Unchecked	Unchecked	Unchecked	Unchecked	Unchecked	Unchecked	Unchecked	Unchecked	Unchecked	Unchecked	Unchecked	Unchecked	Unchecked		Unchecked	Unchecked	Unchecked	Unchecked	Unchecked
156	Healthcare Workers	Benue	Benue	Female	18-35	Single	Bachelor's Degree/HND	Employed	Unchecked	Unchecked	Unchecked	Unchecked	Unchecked	Unchecked	Unchecked				Unchecked	Unchecked	Unchecked	Unchecked	Unchecked							Unchecked	Unchecked	Unchecked	Unchecked	Unchecked	Unchecked	Unchecked	Unchecked	Unchecked	Unchecked	Unchecked	Unchecked	Unchecked	Unchecked		Unchecked	Unchecked	Unchecked	Unchecked	Unchecked
157	Healthcare Workers	Benue	Benue	Male	36-60	Married	Bachelor's Degree/HND	Employed	Unchecked	Unchecked	Unchecked	Unchecked	Unchecked	Unchecked	Unchecked				Unchecked	Unchecked	Unchecked	Unchecked	Unchecked							Unchecked	Unchecked	Unchecked	Unchecked	Unchecked	Unchecked	Unchecked	Unchecked	Unchecked	Unchecked	Unchecked	Unchecked	Unchecked	Unchecked		Unchecked	Unchecked	Unchecked	Unchecked	Unchecked
158	Healthcare Workers	Cross River	Cross River	Male	18-35	Single	Bachelor's Degree/HND	Employed	Unchecked	Unchecked	Unchecked	Unchecked	Unchecked	Unchecked	Unchecked				Unchecked	Unchecked	Unchecked	Unchecked	Unchecked							Unchecked	Unchecked	Unchecked	Unchecked	Unchecked	Unchecked	Unchecked	Unchecked	Unchecked	Unchecked	Unchecked	Unchecked	Unchecked	Unchecked		Unchecked	Unchecked	Unchecked	Unchecked	Unchecked
159	Patients	Cross River	Cross River	Female	36-60	Married	WAEC/GCE/NECO	Employed	Unchecked	Unchecked	Unchecked	HIV	Unchecked	Unchecked	Unchecked		1 - 5 years	Yes	Unchecked	Checked	Unchecked	Unchecked	Unchecked		Every three months	Hospital or clinic where I am registered		30 minutes - 1hour	200 - 500 Naira	Unchecked	Unchecked	Unchecked	Unchecked	Unchecked	Checked	Checked	Unchecked	Unchecked	Unchecked	Checked	Unchecked	Unchecked	Unchecked		Checked	Checked	Unchecked	Unchecked	Unchecked
160	Healthcare Workers	Cross River	Cross River	Male	18-35	Single	Bachelor's Degree/HND	Employed	Unchecked	Unchecked	Unchecked	Unchecked	Unchecked	Unchecked	Unchecked				Unchecked	Unchecked	Unchecked	Unchecked	Unchecked							Unchecked	Unchecked	Unchecked	Unchecked	Unchecked	Unchecked	Unchecked	Unchecked	Unchecked	Unchecked	Unchecked	Unchecked	Unchecked	Unchecked		Unchecked	Unchecked	Unchecked	Unchecked	Unchecked
161	Patients	Cross River	Cross River	Female	36-60	Married	First school leaving certificate	Employed	Unchecked	Unchecked	Unchecked	HIV	Unchecked	Unchecked	Unchecked		1 - 5 years	Yes	Unchecked	Checked	Unchecked	Checked	Unchecked		Every six months	Hospital or clinic where I am registered		30 minutes - 1hour	500 - 1000 Naira	Unchecked	Checked	Checked	Unchecked	Unchecked	Unchecked	Unchecked	Unchecked	Unchecked	Unchecked	Unchecked	Checked	Unchecked	Unchecked		Checked	Checked	Unchecked	Unchecked	Unchecked
162	Patients	Cross River	Cross River	Male	36-60	Married	First school leaving certificate	Employed	Unchecked	Unchecked	Unchecked	HIV	Unchecked	Unchecked	Unchecked		1 - 5 years	Yes	Unchecked	Checked	Unchecked	Unchecked	Unchecked		Every six months	Hospital or clinic where I am registered		30 minutes - 1hour	500 - 1000 Naira	Unchecked	Checked	Checked	Unchecked	Unchecked	Unchecked	Unchecked	Unchecked	Unchecked	Unchecked	Unchecked	Checked	Unchecked	Checked	Home	Checked	Checked	Unchecked	Unchecked	Unchecked
163	Healthcare Workers	Cross River	Cross River	Male	18-35	Single	Bachelor's Degree/HND	Employed	Unchecked	Unchecked	Unchecked	Unchecked	Unchecked	Unchecked	Unchecked				Unchecked	Unchecked	Unchecked	Unchecked	Unchecked							Unchecked	Unchecked	Unchecked	Unchecked	Unchecked	Unchecked	Unchecked	Unchecked	Unchecked	Unchecked	Unchecked	Unchecked	Unchecked	Unchecked		Unchecked	Unchecked	Unchecked	Unchecked	Unchecked
164	Healthcare Workers	Benue	Benue	Male	18-35	Married	Bachelor's Degree/HND	Employed	Unchecked	Unchecked	Unchecked	Unchecked	Unchecked	Unchecked	Unchecked				Unchecked	Unchecked	Unchecked	Unchecked	Unchecked							Unchecked	Unchecked	Unchecked	Unchecked	Unchecked	Unchecked	Unchecked	Unchecked	Unchecked	Unchecked	Unchecked	Unchecked	Unchecked	Unchecked		Unchecked	Unchecked	Unchecked	Unchecked	Unchecked
165	Healthcare Workers	Cross River	Cross River	Male	36-60	Single	Bachelor's Degree/HND	Employed	Unchecked	Unchecked	Unchecked	Unchecked	Unchecked	Unchecked	Unchecked				Unchecked	Unchecked	Unchecked	Unchecked	Unchecked							Unchecked	Unchecked	Unchecked	Unchecked	Unchecked	Unchecked	Unchecked	Unchecked	Unchecked	Unchecked	Unchecked	Unchecked	Unchecked	Unchecked		Unchecked	Unchecked	Unchecked	Unchecked	Unchecked
166	Healthcare Workers	Benue	Benue	Female	18-35	Single	Bachelor's Degree/HND	Employed	Unchecked	Unchecked	Unchecked	Unchecked	Unchecked	Unchecked	Unchecked				Unchecked	Unchecked	Unchecked	Unchecked	Unchecked							Unchecked	Unchecked	Unchecked	Unchecked	Unchecked	Unchecked	Unchecked	Unchecked	Unchecked	Unchecked	Unchecked	Unchecked	Unchecked	Unchecked		Unchecked	Unchecked	Unchecked	Unchecked	Unchecked
167	Healthcare Workers	Benue	Benue	Male	18-35	Single	Bachelor's Degree/HND	Employed	Unchecked	Unchecked	Unchecked	Unchecked	Unchecked	Unchecked	Unchecked				Unchecked	Unchecked	Unchecked	Unchecked	Unchecked							Unchecked	Unchecked	Unchecked	Unchecked	Unchecked	Unchecked	Unchecked	Unchecked	Unchecked	Unchecked	Unchecked	Unchecked	Unchecked	Unchecked		Unchecked	Unchecked	Unchecked	Unchecked	Unchecked
168	Healthcare Workers	Benue	Benue	Male	18-35	Single	Bachelor's Degree/HND	Employed	Unchecked	Unchecked	Unchecked	Unchecked	Unchecked	Unchecked	Unchecked				Unchecked	Unchecked	Unchecked	Unchecked	Unchecked							Unchecked	Unchecked	Unchecked	Unchecked	Unchecked	Unchecked	Unchecked	Unchecked	Unchecked	Unchecked	Unchecked	Unchecked	Unchecked	Unchecked		Unchecked	Unchecked	Unchecked	Unchecked	Unchecked
169	Healthcare Workers	Benue	Benue	Male	18-35	Married	Bachelor's Degree/HND	Employed	Unchecked	Unchecked	Unchecked	Unchecked	Unchecked	Unchecked	Unchecked				Unchecked	Unchecked	Unchecked	Unchecked	Unchecked							Unchecked	Unchecked	Unchecked	Unchecked	Unchecked	Unchecked	Unchecked	Unchecked	Unchecked	Unchecked	Unchecked	Unchecked	Unchecked	Unchecked		Unchecked	Unchecked	Unchecked	Unchecked	Unchecked
170	Healthcare Workers	Benue	Benue	Female	18-35	Single	WAEC/GCE/NECO	Employed	Unchecked	Unchecked	Unchecked	Unchecked	Unchecked	Unchecked	Unchecked				Unchecked	Unchecked	Unchecked	Unchecked	Unchecked							Unchecked	Unchecked	Unchecked	Unchecked	Unchecked	Unchecked	Unchecked	Unchecked	Unchecked	Unchecked	Unchecked	Unchecked	Unchecked	Unchecked		Unchecked	Unchecked	Unchecked	Unchecked	Unchecked
171	Healthcare Workers	Benue	Benue	Female	18-35	Single	Bachelor's Degree/HND	Employed	Unchecked	Unchecked	Unchecked	Unchecked	Unchecked	Unchecked	Unchecked				Unchecked	Unchecked	Unchecked	Unchecked	Unchecked							Unchecked	Unchecked	Unchecked	Unchecked	Unchecked	Unchecked	Unchecked	Unchecked	Unchecked	Unchecked	Unchecked	Unchecked	Unchecked	Unchecked		Unchecked	Unchecked	Unchecked	Unchecked	Unchecked
172	Healthcare Workers	Benue	Benue	Female	18-35	Single	WAEC/GCE/NECO	Employed	Unchecked	Unchecked	Unchecked	Unchecked	Unchecked	Unchecked	Unchecked				Unchecked	Unchecked	Unchecked	Unchecked	Unchecked							Unchecked	Unchecked	Unchecked	Unchecked	Unchecked	Unchecked	Unchecked	Unchecked	Unchecked	Unchecked	Unchecked	Unchecked	Unchecked	Unchecked		Unchecked	Unchecked	Unchecked	Unchecked	Unchecked
173	Healthcare Workers	Benue	Benue	Female	18-35	Single	First school leaving certificate	Employed	Unchecked	Unchecked	Unchecked	Unchecked	Unchecked	Unchecked	Unchecked				Unchecked	Unchecked	Unchecked	Unchecked	Unchecked							Unchecked	Unchecked	Unchecked	Unchecked	Unchecked	Unchecked	Unchecked	Unchecked	Unchecked	Unchecked	Unchecked	Unchecked	Unchecked	Unchecked		Unchecked	Unchecked	Unchecked	Unchecked	Unchecked
174	Healthcare Workers	Benue	Benue	Female	18-35	Single	Bachelor's Degree/HND	Employed	Unchecked	Unchecked	Unchecked	Unchecked	Unchecked	Unchecked	Unchecked				Unchecked	Unchecked	Unchecked	Unchecked	Unchecked							Unchecked	Unchecked	Unchecked	Unchecked	Unchecked	Unchecked	Unchecked	Unchecked	Unchecked	Unchecked	Unchecked	Unchecked	Unchecked	Unchecked		Unchecked	Unchecked	Unchecked	Unchecked	Unchecked
175	Healthcare Workers	Benue	Benue	Female	18-35	Single	Bachelor's Degree/HND	Employed	Unchecked	Unchecked	Unchecked	Unchecked	Unchecked	Unchecked	Unchecked				Unchecked	Unchecked	Unchecked	Unchecked	Unchecked							Unchecked	Unchecked	Unchecked	Unchecked	Unchecked	Unchecked	Unchecked	Unchecked	Unchecked	Unchecked	Unchecked	Unchecked	Unchecked	Unchecked		Unchecked	Unchecked	Unchecked	Unchecked	Unchecked
176	Healthcare Workers	Benue	Benue	Male	18-35	Married	WAEC/GCE/NECO	Employed	Unchecked	Unchecked	Unchecked	Unchecked	Unchecked	Unchecked	Unchecked				Unchecked	Unchecked	Unchecked	Unchecked	Unchecked							Unchecked	Unchecked	Unchecked	Unchecked	Unchecked	Unchecked	Unchecked	Unchecked	Unchecked	Unchecked	Unchecked	Unchecked	Unchecked	Unchecked		Unchecked	Unchecked	Unchecked	Unchecked	Unchecked
177	Healthcare Workers	Benue	Benue	Female	18-35	Single	WAEC/GCE/NECO	Employed	Unchecked	Unchecked	Unchecked	Unchecked	Unchecked	Unchecked	Unchecked				Unchecked	Unchecked	Unchecked	Unchecked	Unchecked							Unchecked	Unchecked	Unchecked	Unchecked	Unchecked	Unchecked	Unchecked	Unchecked	Unchecked	Unchecked	Unchecked	Unchecked	Unchecked	Unchecked		Unchecked	Unchecked	Unchecked	Unchecked	Unchecked
178	Healthcare Workers	Niger	Niger	Female	36-60	Married	Bachelor's Degree/HND	Employed	Unchecked	Unchecked	Unchecked	Unchecked	Unchecked	Unchecked	Unchecked				Unchecked	Unchecked	Unchecked	Unchecked	Unchecked							Unchecked	Unchecked	Unchecked	Unchecked	Unchecked	Unchecked	Unchecked	Unchecked	Unchecked	Unchecked	Unchecked	Unchecked	Unchecked	Unchecked		Unchecked	Unchecked	Unchecked	Unchecked	Unchecked
179	Healthcare Workers	Niger	Niger	Female	36-60	Married	Bachelor's Degree/HND	Employed	Unchecked	Unchecked	Unchecked	Unchecked	Unchecked	Unchecked	Unchecked				Unchecked	Unchecked	Unchecked	Unchecked	Unchecked							Unchecked	Unchecked	Unchecked	Unchecked	Unchecked	Unchecked	Unchecked	Unchecked	Unchecked	Unchecked	Unchecked	Unchecked	Unchecked	Unchecked		Unchecked	Unchecked	Unchecked	Unchecked	Unchecked
180	Healthcare Workers	Benue	Benue	Male	18-35	Single	Bachelor's Degree/HND	Employed	Unchecked	Unchecked	Unchecked	Unchecked	Unchecked	Unchecked	Unchecked				Unchecked	Unchecked	Unchecked	Unchecked	Unchecked							Unchecked	Unchecked	Unchecked	Unchecked	Unchecked	Unchecked	Unchecked	Unchecked	Unchecked	Unchecked	Unchecked	Unchecked	Unchecked	Unchecked		Unchecked	Unchecked	Unchecked	Unchecked	Unchecked
181	Healthcare Workers	Niger	Niger	Male	18-35	Single	Bachelor's Degree/HND	Employed	Unchecked	Unchecked	Unchecked	Unchecked	Unchecked	Unchecked	Unchecked				Unchecked	Unchecked	Unchecked	Unchecked	Unchecked							Unchecked	Unchecked	Unchecked	Unchecked	Unchecked	Unchecked	Unchecked	Unchecked	Unchecked	Unchecked	Unchecked	Unchecked	Unchecked	Unchecked		Unchecked	Unchecked	Unchecked	Unchecked	Unchecked
182	Healthcare Workers	Benue	Benue	Male	18-35	Married	WAEC/GCE/NECO	Employed	Unchecked	Unchecked	Unchecked	Unchecked	Unchecked	Unchecked	Unchecked				Unchecked	Unchecked	Unchecked	Unchecked	Unchecked							Unchecked	Unchecked	Unchecked	Unchecked	Unchecked	Unchecked	Unchecked	Unchecked	Unchecked	Unchecked	Unchecked	Unchecked	Unchecked	Unchecked		Unchecked	Unchecked	Unchecked	Unchecked	Unchecked
184	Healthcare Workers	Niger	Niger	Female	36-60	Married	Bachelor's Degree/HND	Employed	Unchecked	Unchecked	Unchecked	Unchecked	Unchecked	Unchecked	Unchecked				Unchecked	Unchecked	Unchecked	Unchecked	Unchecked							Unchecked	Unchecked	Unchecked	Unchecked	Unchecked	Unchecked	Unchecked	Unchecked	Unchecked	Unchecked	Unchecked	Unchecked	Unchecked	Unchecked		Unchecked	Unchecked	Unchecked	Unchecked	Unchecked
185	Healthcare Workers	Benue	Benue	Female	18-35	Single	Bachelor's Degree/HND	Employed	Unchecked	Unchecked	Unchecked	Unchecked	Unchecked	Unchecked	Unchecked				Unchecked	Unchecked	Unchecked	Unchecked	Unchecked							Unchecked	Unchecked	Unchecked	Unchecked	Unchecked	Unchecked	Unchecked	Unchecked	Unchecked	Unchecked	Unchecked	Unchecked	Unchecked	Unchecked		Unchecked	Unchecked	Unchecked	Unchecked	Unchecked
186	Healthcare Workers	Benue	Benue	Male	18-35	Single	Bachelor's Degree/HND	Employed	Unchecked	Unchecked	Unchecked	Unchecked	Unchecked	Unchecked	Unchecked				Unchecked	Unchecked	Unchecked	Unchecked	Unchecked							Unchecked	Unchecked	Unchecked	Unchecked	Unchecked	Unchecked	Unchecked	Unchecked	Unchecked	Unchecked	Unchecked	Unchecked	Unchecked	Unchecked		Unchecked	Unchecked	Unchecked	Unchecked	Unchecked
187	Healthcare Workers	Benue	Benue	Female	36-60	Married	Bachelor's Degree/HND	Employed	Unchecked	Unchecked	Unchecked	Unchecked	Unchecked	Unchecked	Unchecked				Unchecked	Unchecked	Unchecked	Unchecked	Unchecked							Unchecked	Unchecked	Unchecked	Unchecked	Unchecked	Unchecked	Unchecked	Unchecked	Unchecked	Unchecked	Unchecked	Unchecked	Unchecked	Unchecked		Unchecked	Unchecked	Unchecked	Unchecked	Unchecked
188	Healthcare Workers	Benue	Benue	Male	36-60	Married	Masters/MBBS	Employed	Unchecked	Unchecked	Unchecked	Unchecked	Unchecked	Unchecked	Unchecked				Unchecked	Unchecked	Unchecked	Unchecked	Unchecked							Unchecked	Unchecked	Unchecked	Unchecked	Unchecked	Unchecked	Unchecked	Unchecked	Unchecked	Unchecked	Unchecked	Unchecked	Unchecked	Unchecked		Unchecked	Unchecked	Unchecked	Unchecked	Unchecked
189	Healthcare Workers	Benue	Benue	Female	36-60	Single	Bachelor's Degree/HND	Employed	Unchecked	Unchecked	Unchecked	Unchecked	Unchecked	Unchecked	Unchecked				Unchecked	Unchecked	Unchecked	Unchecked	Unchecked							Unchecked	Unchecked	Unchecked	Unchecked	Unchecked	Unchecked	Unchecked	Unchecked	Unchecked	Unchecked	Unchecked	Unchecked	Unchecked	Unchecked		Unchecked	Unchecked	Unchecked	Unchecked	Unchecked
190	Healthcare Workers	Benue	Benue	Female	18-35	Single	Bachelor's Degree/HND	Employed	Unchecked	Unchecked	Unchecked	Unchecked	Unchecked	Unchecked	Unchecked				Unchecked	Unchecked	Unchecked	Unchecked	Unchecked							Unchecked	Unchecked	Unchecked	Unchecked	Unchecked	Unchecked	Unchecked	Unchecked	Unchecked	Unchecked	Unchecked	Unchecked	Unchecked	Unchecked		Unchecked	Unchecked	Unchecked	Unchecked	Unchecked
191	Healthcare Workers	Benue	Benue	Male	18-35	Single	Bachelor's Degree/HND	Employed	Unchecked	Unchecked	Unchecked	Unchecked	Unchecked	Unchecked	Unchecked				Unchecked	Unchecked	Unchecked	Unchecked	Unchecked							Unchecked	Unchecked	Unchecked	Unchecked	Unchecked	Unchecked	Unchecked	Unchecked	Unchecked	Unchecked	Unchecked	Unchecked	Unchecked	Unchecked		Unchecked	Unchecked	Unchecked	Unchecked	Unchecked
192	Healthcare Workers	Benue	Benue	Female	18-35	Married	Bachelor's Degree/HND	Employed	Unchecked	Unchecked	Unchecked	Unchecked	Unchecked	Unchecked	Unchecked				Unchecked	Unchecked	Unchecked	Unchecked	Unchecked							Unchecked	Unchecked	Unchecked	Unchecked	Unchecked	Unchecked	Unchecked	Unchecked	Unchecked	Unchecked	Unchecked	Unchecked	Unchecked	Unchecked		Unchecked	Unchecked	Unchecked	Unchecked	Unchecked
193	Healthcare Workers	Niger	Niger	Male	36-60	Married	Bachelor's Degree/HND	Employed	Unchecked	Unchecked	Unchecked	Unchecked	Unchecked	Unchecked	Unchecked				Unchecked	Unchecked	Unchecked	Unchecked	Unchecked							Unchecked	Unchecked	Unchecked	Unchecked	Unchecked	Unchecked	Unchecked	Unchecked	Unchecked	Unchecked	Unchecked	Unchecked	Unchecked	Unchecked		Unchecked	Unchecked	Unchecked	Unchecked	Unchecked
194	Healthcare Workers	Benue	Benue	Female	36-60	Single	Bachelor's Degree/HND	Employed	Unchecked	Unchecked	Unchecked	Unchecked	Unchecked	Unchecked	Unchecked				Unchecked	Unchecked	Unchecked	Unchecked	Unchecked							Unchecked	Unchecked	Unchecked	Unchecked	Unchecked	Unchecked	Unchecked	Unchecked	Unchecked	Unchecked	Unchecked	Unchecked	Unchecked	Unchecked		Unchecked	Unchecked	Unchecked	Unchecked	Unchecked
195	Healthcare Workers	Niger	Niger	Male	36-60	Married	Bachelor's Degree/HND	Employed	Unchecked	Unchecked	Unchecked	Unchecked	Unchecked	Unchecked	Unchecked				Unchecked	Unchecked	Unchecked	Unchecked	Unchecked							Unchecked	Unchecked	Unchecked	Unchecked	Unchecked	Unchecked	Unchecked	Unchecked	Unchecked	Unchecked	Unchecked	Unchecked	Unchecked	Unchecked		Unchecked	Unchecked	Unchecked	Unchecked	Unchecked
196	Healthcare Workers	Benue	Benue	Male	Above 60	Married	PhD/DrPH/DA/DBA	Employed	Unchecked	Unchecked	Unchecked	Unchecked	Unchecked	Unchecked	Unchecked				Unchecked	Unchecked	Unchecked	Unchecked	Unchecked							Unchecked	Unchecked	Unchecked	Unchecked	Unchecked	Unchecked	Unchecked	Unchecked	Unchecked	Unchecked	Unchecked	Unchecked	Unchecked	Unchecked		Unchecked	Unchecked	Unchecked	Unchecked	Unchecked
197	Healthcare Workers	Benue	Benue	Female	36-60	Married	Bachelor's Degree/HND	Employed	Unchecked	Unchecked	Unchecked	Unchecked	Unchecked	Unchecked	Unchecked				Unchecked	Unchecked	Unchecked	Unchecked	Unchecked							Unchecked	Unchecked	Unchecked	Unchecked	Unchecked	Unchecked	Unchecked	Unchecked	Unchecked	Unchecked	Unchecked	Unchecked	Unchecked	Unchecked		Unchecked	Unchecked	Unchecked	Unchecked	Unchecked
198	Healthcare Workers	Benue	Benue	Female	36-60	Married	Bachelor's Degree/HND	Employed	Unchecked	Unchecked	Unchecked	Unchecked	Unchecked	Unchecked	Unchecked				Unchecked	Unchecked	Unchecked	Unchecked	Unchecked							Unchecked	Unchecked	Unchecked	Unchecked	Unchecked	Unchecked	Unchecked	Unchecked	Unchecked	Unchecked	Unchecked	Unchecked	Unchecked	Unchecked		Unchecked	Unchecked	Unchecked	Unchecked	Unchecked
199	Healthcare Workers	Benue	Benue	Female	36-60	Married	Bachelor's Degree/HND	Employed	Unchecked	Unchecked	Unchecked	Unchecked	Unchecked	Unchecked	Unchecked				Unchecked	Unchecked	Unchecked	Unchecked	Unchecked							Unchecked	Unchecked	Unchecked	Unchecked	Unchecked	Unchecked	Unchecked	Unchecked	Unchecked	Unchecked	Unchecked	Unchecked	Unchecked	Unchecked		Unchecked	Unchecked	Unchecked	Unchecked	Unchecked
200	Patients	Niger	Niger	Male	36-60	Married	No formal education	Not employed	Unchecked	Unchecked	Unchecked	HIV	Unchecked	Unchecked	Unchecked		6 - 10 years	Yes	Unchecked	Checked	Unchecked	Unchecked	Unchecked		Every six months	Hospital or clinic where I am registered		More than 1 hour	Above 1000 Naira	Unchecked	Checked	Checked	Unchecked	Unchecked	Unchecked	Unchecked	Unchecked	Unchecked	Unchecked	Unchecked	Unchecked	Checked	Unchecked		Unchecked	Unchecked	Unchecked	Unchecked	Unchecked
201	Healthcare Workers	Niger	Niger	Male	36-60	Married	Masters/MBBS	Employed	Unchecked	Unchecked	Unchecked	Unchecked	Unchecked	Unchecked	Unchecked				Unchecked	Unchecked	Unchecked	Unchecked	Unchecked							Unchecked	Unchecked	Unchecked	Unchecked	Unchecked	Unchecked	Unchecked	Unchecked	Unchecked	Unchecked	Unchecked	Unchecked	Unchecked	Unchecked		Unchecked	Unchecked	Unchecked	Unchecked	Unchecked
202	Healthcare Workers	Niger	Niger	Male	36-60	Married	Masters/MBBS	Employed	Unchecked	Unchecked	Unchecked	Unchecked	Unchecked	Unchecked	Unchecked				Unchecked	Unchecked	Unchecked	Unchecked	Unchecked							Unchecked	Unchecked	Unchecked	Unchecked	Unchecked	Unchecked	Unchecked	Unchecked	Unchecked	Unchecked	Unchecked	Unchecked	Unchecked	Unchecked		Unchecked	Unchecked	Unchecked	Unchecked	Unchecked
203	Caregiver	Niger	Niger	Female	18-35	Married	Bachelor's Degree/HND	Employed	Unchecked	Checked	Unchecked	Unchecked	Unchecked	Unchecked	Unchecked		1 - 5 years	Yes	Unchecked	Checked	Unchecked	Unchecked	Unchecked		Monthly	Local pharmacy		30 minutes - 1hour	100 -200 Naira	Checked	Unchecked	Unchecked	Unchecked	Unchecked	Unchecked	Unchecked	Unchecked	Unchecked	Unchecked	Unchecked	Unchecked	Checked	Unchecked		Unchecked	Unchecked	Unchecked	Unchecked	Unchecked
204	Caregiver	Niger	Niger	Female	18-35	Married	Bachelor's Degree/HND	Employed	Unchecked	Unchecked	Unchecked	Unchecked	Unchecked	Unchecked	Unchecked		1 - 5 years	Yes	Unchecked	Unchecked	Unchecked	Unchecked	Unchecked		Monthly	Local pharmacy		30 minutes - 1hour	100 -200 Naira	Unchecked	Unchecked	Unchecked	Unchecked	Unchecked	Unchecked	Unchecked	Unchecked	Unchecked	Unchecked	Unchecked	Unchecked	Unchecked	Unchecked		Unchecked	Unchecked	Unchecked	Unchecked	Unchecked
205	Caregiver	Niger	Niger	Male	18-35	Single	Bachelor's Degree/HND	Not employed	Unchecked	Unchecked	Unchecked	HIV	Unchecked	Unchecked	Unchecked		1 - 5 years	Yes	Unchecked	Checked	Unchecked	Unchecked	Unchecked		Whenever I run out of medication	Hospital or clinic where I am registered		10 - 30 minutes	200 - 500 Naira	Unchecked	Unchecked	Checked	Unchecked	Unchecked	Unchecked	Unchecked	Unchecked	Unchecked	Unchecked	Unchecked	Checked	Unchecked	Unchecked		Checked	Unchecked	Unchecked	Unchecked	Unchecked
206	Patients	Niger	Niger	Female	18-35	Single	WAEC/GCE/NECO	Not employed	Unchecked	Unchecked	Unchecked	HIV	Unchecked	Unchecked	Unchecked		6 - 10 years	Yes	Unchecked	Checked	Unchecked	Unchecked	Unchecked		Whenever I run out of medication	Hospital or clinic where I am registered		10 - 30 minutes	100 -200 Naira	Unchecked	Unchecked	Unchecked	Unchecked	Checked	Unchecked	Unchecked	Unchecked	Unchecked	Unchecked	Unchecked	Checked	Unchecked	Unchecked		Checked	Unchecked	Unchecked	Unchecked	Unchecked
207	Healthcare Workers	Niger	Niger	Male	36-60	Married	Masters/MBBS	Employed	Unchecked	Unchecked	Unchecked	Unchecked	Unchecked	Unchecked	Unchecked				Unchecked	Unchecked	Unchecked	Unchecked	Unchecked							Unchecked	Unchecked	Unchecked	Unchecked	Unchecked	Unchecked	Unchecked	Unchecked	Unchecked	Unchecked	Unchecked	Unchecked	Unchecked	Unchecked		Unchecked	Unchecked	Unchecked	Unchecked	Unchecked
209	Healthcare Workers	Cross River	Cross River	Female	18-35	Married	Bachelor's Degree/HND	Employed	Unchecked	Unchecked	Unchecked	Unchecked	Unchecked	Unchecked	Unchecked				Unchecked	Unchecked	Unchecked	Unchecked	Unchecked							Unchecked	Unchecked	Unchecked	Unchecked	Unchecked	Unchecked	Unchecked	Unchecked	Unchecked	Unchecked	Unchecked	Unchecked	Unchecked	Unchecked		Unchecked	Unchecked	Unchecked	Unchecked	Unchecked
210	Healthcare Workers	Niger	Niger	Female	18-35	Married	Bachelor's Degree/HND	Employed	Unchecked	Unchecked	Unchecked	Unchecked	Unchecked	Unchecked	Unchecked				Unchecked	Unchecked	Unchecked	Unchecked	Unchecked							Unchecked	Unchecked	Unchecked	Unchecked	Unchecked	Unchecked	Unchecked	Unchecked	Unchecked	Unchecked	Unchecked	Unchecked	Unchecked	Unchecked		Unchecked	Unchecked	Unchecked	Unchecked	Unchecked
211	Healthcare Workers	Benue	Benue	Male	18-35	Single	WAEC/GCE/NECO	Employed	Unchecked	Unchecked	Unchecked	Unchecked	Unchecked	Unchecked	Unchecked				Unchecked	Unchecked	Unchecked	Unchecked	Unchecked							Unchecked	Unchecked	Unchecked	Unchecked	Unchecked	Unchecked	Unchecked	Unchecked	Unchecked	Unchecked	Unchecked	Unchecked	Unchecked	Unchecked		Unchecked	Unchecked	Unchecked	Unchecked	Unchecked
212	Healthcare Workers	Benue	Benue	Male	18-35	Single	Bachelor's Degree/HND	Employed	Unchecked	Unchecked	Unchecked	Unchecked	Unchecked	Unchecked	Unchecked				Unchecked	Unchecked	Unchecked	Unchecked	Unchecked							Unchecked	Unchecked	Unchecked	Unchecked	Unchecked	Unchecked	Unchecked	Unchecked	Unchecked	Unchecked	Unchecked	Unchecked	Unchecked	Unchecked		Unchecked	Unchecked	Unchecked	Unchecked	Unchecked
213	Healthcare Workers	Cross River	Cross River	Female	18-35	Married	Bachelor's Degree/HND	Employed	Unchecked	Unchecked	Unchecked	Unchecked	Unchecked	Unchecked	Unchecked				Unchecked	Unchecked	Unchecked	Unchecked	Unchecked							Unchecked	Unchecked	Unchecked	Unchecked	Unchecked	Unchecked	Unchecked	Unchecked	Unchecked	Unchecked	Unchecked	Unchecked	Unchecked	Unchecked		Unchecked	Unchecked	Unchecked	Unchecked	Unchecked
215	Healthcare Workers	Cross River	Cross River	Male	18-35	Single	Bachelor's Degree/HND	Employed	Unchecked	Unchecked	Unchecked	Unchecked	Unchecked	Unchecked	Unchecked				Unchecked	Unchecked	Unchecked	Unchecked	Unchecked							Unchecked	Unchecked	Unchecked	Unchecked	Unchecked	Unchecked	Unchecked	Unchecked	Unchecked	Unchecked	Unchecked	Unchecked	Unchecked	Unchecked		Unchecked	Unchecked	Unchecked	Unchecked	Unchecked
216	Healthcare Workers	Cross River	Cross River	Female	36-60	Married	Bachelor's Degree/HND	Employed	Unchecked	Unchecked	Unchecked	Unchecked	Unchecked	Unchecked	Unchecked				Unchecked	Unchecked	Unchecked	Unchecked	Unchecked							Unchecked	Unchecked	Unchecked	Unchecked	Unchecked	Unchecked	Unchecked	Unchecked	Unchecked	Unchecked	Unchecked	Unchecked	Unchecked	Unchecked		Unchecked	Unchecked	Unchecked	Unchecked	Unchecked
217	Healthcare Workers	Benue	Benue	Female	18-35	Married	Bachelor's Degree/HND	Employed	Unchecked	Unchecked	Unchecked	Unchecked	Unchecked	Unchecked	Unchecked				Unchecked	Unchecked	Unchecked	Unchecked	Unchecked							Unchecked	Unchecked	Unchecked	Unchecked	Unchecked	Unchecked	Unchecked	Unchecked	Unchecked	Unchecked	Unchecked	Unchecked	Unchecked	Unchecked		Unchecked	Unchecked	Unchecked	Unchecked	Unchecked
218	Healthcare Workers	Cross River	Cross River	Male	18-35	Single	Bachelor's Degree/HND	Employed	Unchecked	Unchecked	Unchecked	Unchecked	Unchecked	Unchecked	Unchecked				Unchecked	Unchecked	Unchecked	Unchecked	Unchecked							Unchecked	Unchecked	Unchecked	Unchecked	Unchecked	Unchecked	Unchecked	Unchecked	Unchecked	Unchecked	Unchecked	Unchecked	Unchecked	Unchecked		Unchecked	Unchecked	Unchecked	Unchecked	Unchecked
219	Patients	Cross River	Cross River	Female	18-35	Single	Bachelor's Degree/HND	Not employed	Unchecked	Unchecked	Unchecked	HIV	Unchecked	Unchecked	Unchecked		Less than 6 months	Yes	Unchecked	Checked	Unchecked	Unchecked	Unchecked		Every three months	Hospital or clinic where I am registered		Less than 10 minutes	200 - 500 Naira	Unchecked	Unchecked	Checked	Unchecked	Unchecked	Unchecked	Checked	Unchecked	Unchecked	Unchecked	Unchecked	Unchecked	Unchecked	Unchecked		Checked	Checked	Unchecked	Unchecked	Unchecked
220	Healthcare Workers	Benue	Benue	Female	18-35	Married	WAEC/GCE/NECO	Employed	Unchecked	Unchecked	Unchecked	Unchecked	Unchecked	Unchecked	Unchecked				Unchecked	Unchecked	Unchecked	Unchecked	Unchecked							Unchecked	Unchecked	Unchecked	Unchecked	Unchecked	Unchecked	Unchecked	Unchecked	Unchecked	Unchecked	Unchecked	Unchecked	Unchecked	Unchecked		Unchecked	Unchecked	Unchecked	Unchecked	Unchecked
221	Healthcare Workers	Cross River	Cross River	Male	36-60	Single	Masters/MBBS	Employed	Unchecked	Unchecked	Unchecked	Unchecked	Unchecked	Unchecked	Unchecked				Unchecked	Unchecked	Unchecked	Unchecked	Unchecked							Unchecked	Unchecked	Unchecked	Unchecked	Unchecked	Unchecked	Unchecked	Unchecked	Unchecked	Unchecked	Unchecked	Unchecked	Unchecked	Unchecked		Unchecked	Unchecked	Unchecked	Unchecked	Unchecked
222	Healthcare Workers	Benue	Benue	Female	18-35	Married	Bachelor's Degree/HND	Employed	Unchecked	Unchecked	Unchecked	Unchecked	Unchecked	Unchecked	Unchecked				Unchecked	Unchecked	Unchecked	Unchecked	Unchecked							Unchecked	Unchecked	Unchecked	Unchecked	Unchecked	Unchecked	Unchecked	Unchecked	Unchecked	Unchecked	Unchecked	Unchecked	Unchecked	Unchecked		Unchecked	Unchecked	Unchecked	Unchecked	Unchecked
223	Healthcare Workers	Benue	Benue	Female	18-35	Married	Bachelor's Degree/HND	Employed	Unchecked	Unchecked	Unchecked	Unchecked	Unchecked	Unchecked	Unchecked				Unchecked	Unchecked	Unchecked	Unchecked	Unchecked							Unchecked	Unchecked	Unchecked	Unchecked	Unchecked	Unchecked	Unchecked	Unchecked	Unchecked	Unchecked	Unchecked	Unchecked	Unchecked	Unchecked		Unchecked	Unchecked	Unchecked	Unchecked	Unchecked
224	Healthcare Workers	Cross River	Cross River	Female	36-60	Married	Bachelor's Degree/HND	Employed	Unchecked	Unchecked	Unchecked	Unchecked	Unchecked	Unchecked	Unchecked				Unchecked	Unchecked	Unchecked	Unchecked	Unchecked							Unchecked	Unchecked	Unchecked	Unchecked	Unchecked	Unchecked	Unchecked	Unchecked	Unchecked	Unchecked	Unchecked	Unchecked	Unchecked	Unchecked		Unchecked	Unchecked	Unchecked	Unchecked	Unchecked
225	Healthcare Workers	Benue	Benue	Male	36-60	Married	WAEC/GCE/NECO	Employed	Unchecked	Unchecked	Unchecked	Unchecked	Unchecked	Unchecked	Unchecked				Unchecked	Unchecked	Unchecked	Unchecked	Unchecked							Unchecked	Unchecked	Unchecked	Unchecked	Unchecked	Unchecked	Unchecked	Unchecked	Unchecked	Unchecked	Unchecked	Unchecked	Unchecked	Unchecked		Unchecked	Unchecked	Unchecked	Unchecked	Unchecked
226	Patients	Cross River	Cross River	Female	18-35	Married	First school leaving certificate	Not employed	Unchecked	Unchecked	Unchecked	HIV	Unchecked	Unchecked	Unchecked		More than 10 years	Yes	Unchecked	Checked	Unchecked	Unchecked	Unchecked		Every six months	Hospital or clinic where I am registered		30 minutes - 1hour	500 - 1000 Naira	Unchecked	Checked	Checked	Unchecked	Unchecked	Unchecked	Unchecked	Unchecked	Unchecked	Unchecked	Unchecked	Unchecked	Checked	Unchecked		Unchecked	Unchecked	Unchecked	Unchecked	Unchecked
228	Patients	Cross River	Cross River	Female	36-60	Widowed	WAEC/GCE/NECO	Employed	Unchecked	Unchecked	Unchecked	HIV	Unchecked	Unchecked	Unchecked		Less than 6 months	Yes	Unchecked	Checked	Unchecked	Checked	Unchecked		Every three months	Hospital or clinic where I am registered		More than 1 hour	500 - 1000 Naira	Unchecked	Checked	Checked	Unchecked	Unchecked	Checked	Unchecked	Unchecked	Unchecked	Unchecked	Unchecked	Checked	Unchecked	Unchecked		Checked	Checked	Unchecked	Unchecked	Unchecked
230	Patients	Cross River	Cross River	Female	18-35	Married	First school leaving certificate	Employed	Unchecked	Unchecked	Unchecked	HIV	Unchecked	Unchecked	Unchecked		1 - 5 years	Yes	Unchecked	Checked	Unchecked	Unchecked	Unchecked		Every six months	Hospital or clinic where I am registered		10 - 30 minutes	500 - 1000 Naira	Unchecked	Unchecked	Checked	Unchecked	Unchecked	Unchecked	Checked	Checked	Checked	Unchecked	Checked	Checked	Unchecked	Unchecked		Checked	Checked	Unchecked	Unchecked	Unchecked
231	Patients	Niger	Niger	Female	36-60	Separated	WAEC/GCE/NECO	Not employed	Unchecked	Unchecked	Unchecked	HIV	Unchecked	Unchecked	Unchecked		1 - 5 years	Yes	Unchecked	Checked	Unchecked	Unchecked	Unchecked		Whenever I run out of medication	Hospital or clinic where I am registered		30 minutes - 1hour	200 - 500 Naira	Unchecked	Unchecked	Unchecked	Unchecked	Checked	Checked	Unchecked	Unchecked	Unchecked	Unchecked	Unchecked	Checked	Unchecked	Unchecked		Checked	Checked	Unchecked	Unchecked	Unchecked
232	Patients	Cross River	Cross River	Male	36-60	Married	First school leaving certificate	Employed	Unchecked	Unchecked	Unchecked	HIV	Unchecked	Unchecked	Unchecked		1 - 5 years	Yes	Unchecked	Checked	Unchecked	Unchecked	Unchecked		Every six months	Hospital or clinic where I am registered		More than 1 hour	Above 1000 Naira	Unchecked	Checked	Checked	Unchecked	Unchecked	Checked	Unchecked	Unchecked	Unchecked	Unchecked	Unchecked	Unchecked	Unchecked	Checked	Home	Checked	Checked	Unchecked	Unchecked	Unchecked
233	Patients	Niger	Niger	Male	18-35	Single	WAEC/GCE/NECO	Not employed	Unchecked	Unchecked	Unchecked	HIV	Unchecked	Unchecked	Unchecked		Less than 6 months	Yes	Unchecked	Checked	Unchecked	Unchecked	Unchecked		Whenever I run out of medication	Hospital or clinic where I am registered		10 - 30 minutes	100 -200 Naira	Unchecked	Unchecked	Unchecked	Unchecked	Checked	Checked	Unchecked	Unchecked	Unchecked	Unchecked	Unchecked	Checked	Unchecked	Unchecked		Unchecked	Checked	Unchecked	Unchecked	Unchecked
234	Healthcare Workers	Niger	Niger	Female	18-35	Single	Bachelor's Degree/HND	Employed	Unchecked	Unchecked	Unchecked	Unchecked	Unchecked	Unchecked	Unchecked				Unchecked	Unchecked	Unchecked	Unchecked	Unchecked							Unchecked	Unchecked	Unchecked	Unchecked	Unchecked	Unchecked	Unchecked	Unchecked	Unchecked	Unchecked	Unchecked	Unchecked	Unchecked	Unchecked		Unchecked	Unchecked	Unchecked	Unchecked	Unchecked
235	Healthcare Workers	Niger	Niger	Male	36-60	Married	Bachelor's Degree/HND	Employed	Unchecked	Unchecked	Unchecked	Unchecked	Unchecked	Unchecked	Unchecked				Unchecked	Unchecked	Unchecked	Unchecked	Unchecked							Unchecked	Unchecked	Unchecked	Unchecked	Unchecked	Unchecked	Unchecked	Unchecked	Unchecked	Unchecked	Unchecked	Unchecked	Unchecked	Unchecked		Unchecked	Unchecked	Unchecked	Unchecked	Unchecked
236	Healthcare Workers	Niger	Niger	Female	18-35	Single	Bachelor's Degree/HND	Employed	Unchecked	Unchecked	Unchecked	Unchecked	Unchecked	Unchecked	Unchecked				Unchecked	Unchecked	Unchecked	Unchecked	Unchecked							Unchecked	Unchecked	Unchecked	Unchecked	Unchecked	Unchecked	Unchecked	Unchecked	Unchecked	Unchecked	Unchecked	Unchecked	Unchecked	Unchecked		Unchecked	Unchecked	Unchecked	Unchecked	Unchecked
237	Patients	Cross River	Cross River	Male	18-35	Single	WAEC/GCE/NECO	Employed	Unchecked	Unchecked	Unchecked	HIV	Unchecked	Unchecked	Unchecked		1 - 5 years	Yes	Unchecked	Checked	Unchecked	Unchecked	Unchecked		Every six months	Hospital or clinic where I am registered		30 minutes - 1hour	Above 1000 Naira	Unchecked	Checked	Checked	Unchecked	Unchecked	Checked	Checked	Unchecked	Unchecked	Unchecked	Checked	Unchecked	Unchecked	Unchecked		Checked	Checked	Unchecked	Unchecked	Unchecked
238	Caregiver	Cross River	Cross River	Female	36-60	Married	No formal education	Not employed	Unchecked	Unchecked	Unchecked	HIV	Unchecked	Unchecked	Unchecked		6 - 10 years	Yes	Unchecked	Checked	Unchecked	Unchecked	Unchecked		Every six months	Hospital or clinic where I am registered		30 minutes - 1hour	500 - 1000 Naira	Unchecked	Unchecked	Checked	Unchecked	Unchecked	Unchecked	Checked	Unchecked	Unchecked	Unchecked	Unchecked	Checked	Unchecked	Unchecked		Checked	Unchecked	Unchecked	Unchecked	Unchecked
239	Patients	Cross River	Cross River	Female	18-35	Single	WAEC/GCE/NECO	Employed	Unchecked	Unchecked	Unchecked	HIV	Unchecked	Unchecked	Unchecked		1 - 5 years	Yes	Unchecked	Checked	Unchecked	Unchecked	Unchecked		Every three months	Hospital or clinic where I am registered		30 minutes - 1hour	Above 1000 Naira	Unchecked	Checked	Checked	Unchecked	Unchecked	Checked	Checked	Unchecked	Unchecked	Unchecked	Unchecked	Unchecked	Unchecked	Unchecked		Checked	Unchecked	Unchecked	Unchecked	Unchecked
242	Healthcare Workers	Akwa Ibom	Akwa Ibom	Female	18-35	Single	Bachelor's Degree/HND	Employed	Unchecked	Unchecked	Unchecked	Unchecked	Unchecked	Unchecked	Unchecked				Unchecked	Unchecked	Unchecked	Unchecked	Unchecked							Unchecked	Unchecked	Unchecked	Unchecked	Unchecked	Unchecked	Unchecked	Unchecked	Unchecked	Unchecked	Unchecked	Unchecked	Unchecked	Unchecked		Unchecked	Unchecked	Unchecked	Unchecked	Unchecked
243	Healthcare Workers	Cross River	Cross River	Female	18-35	Single	Bachelor's Degree/HND	Employed	Unchecked	Unchecked	Unchecked	Unchecked	Unchecked	Unchecked	Unchecked				Unchecked	Unchecked	Unchecked	Unchecked	Unchecked							Unchecked	Unchecked	Unchecked	Unchecked	Unchecked	Unchecked	Unchecked	Unchecked	Unchecked	Unchecked	Unchecked	Unchecked	Unchecked	Unchecked		Unchecked	Unchecked	Unchecked	Unchecked	Unchecked
244	Healthcare Workers	Akwa Ibom	Akwa Ibom	Male	36-60	Married	Bachelor's Degree/HND	Employed	Unchecked	Unchecked	Unchecked	Unchecked	Unchecked	Unchecked	Unchecked				Unchecked	Unchecked	Unchecked	Unchecked	Unchecked							Unchecked	Unchecked	Unchecked	Unchecked	Unchecked	Unchecked	Unchecked	Unchecked	Unchecked	Unchecked	Unchecked	Unchecked	Unchecked	Unchecked		Unchecked	Unchecked	Unchecked	Unchecked	Unchecked
245	Healthcare Workers	Akwa Ibom	Akwa Ibom	Female	18-35	Single	Bachelor's Degree/HND	Employed	Unchecked	Unchecked	Unchecked	Unchecked	Unchecked	Unchecked	Unchecked				Unchecked	Unchecked	Unchecked	Unchecked	Unchecked							Unchecked	Unchecked	Unchecked	Unchecked	Unchecked	Unchecked	Unchecked	Unchecked	Unchecked	Unchecked	Unchecked	Unchecked	Unchecked	Unchecked		Unchecked	Unchecked	Unchecked	Unchecked	Unchecked
246	Healthcare Workers	Benue	Benue	Male	18-35	Single	Bachelor's Degree/HND	Employed	Unchecked	Unchecked	Unchecked	Unchecked	Unchecked	Unchecked	Unchecked				Unchecked	Unchecked	Unchecked	Unchecked	Unchecked							Unchecked	Unchecked	Unchecked	Unchecked	Unchecked	Unchecked	Unchecked	Unchecked	Unchecked	Unchecked	Unchecked	Unchecked	Unchecked	Unchecked		Unchecked	Unchecked	Unchecked	Unchecked	Unchecked
247	Healthcare Workers	Cross River	Cross River	Male	18-35	Single	Bachelor's Degree/HND	Employed	Unchecked	Unchecked	Unchecked	Unchecked	Unchecked	Unchecked	Unchecked				Unchecked	Unchecked	Unchecked	Unchecked	Unchecked							Unchecked	Unchecked	Unchecked	Unchecked	Unchecked	Unchecked	Unchecked	Unchecked	Unchecked	Unchecked	Unchecked	Unchecked	Unchecked	Unchecked		Unchecked	Unchecked	Unchecked	Unchecked	Unchecked
248	Healthcare Workers	Others	Ogun	Female	18-35	Single	Masters/MBBS	Employed	Unchecked	Unchecked	Unchecked	Unchecked	Unchecked	Unchecked	Unchecked				Unchecked	Unchecked	Unchecked	Unchecked	Unchecked							Unchecked	Unchecked	Unchecked	Unchecked	Unchecked	Unchecked	Unchecked	Unchecked	Unchecked	Unchecked	Unchecked	Unchecked	Unchecked	Unchecked		Unchecked	Unchecked	Unchecked	Unchecked	Unchecked
250	Patients	Niger	Niger	Female	18-35	Single	WAEC/GCE/NECO	Not employed	Unchecked	Unchecked	Unchecked	HIV	Unchecked	Unchecked	Unchecked		1 - 5 years	Yes	Unchecked	Checked	Unchecked	Unchecked	Unchecked		Every three months	Hospital or clinic where I am registered		10 - 30 minutes	100 -200 Naira	Unchecked	Unchecked	Unchecked	Unchecked	Unchecked	Checked	Unchecked	Unchecked	Unchecked	Unchecked	Unchecked	Unchecked	Checked	Unchecked		Unchecked	Unchecked	Unchecked	Unchecked	Unchecked
251	Patients	Niger	Niger	Male	36-60	Married	Bachelor's Degree/HND	Employed	Unchecked	Unchecked	Unchecked	HIV	Unchecked	Unchecked	Unchecked		6 - 10 years	Yes	Unchecked	Checked	Unchecked	Unchecked	Unchecked		Every three months	Hospital or clinic where I am registered		30 minutes - 1hour	500 - 1000 Naira	Unchecked	Checked	Unchecked	Unchecked	Unchecked	Checked	Unchecked	Unchecked	Unchecked	Unchecked	Unchecked	Unchecked	Checked	Unchecked		Unchecked	Unchecked	Unchecked	Unchecked	Unchecked
252	Patients	Niger	Niger	Male	18-35	Single	First school leaving certificate	Not employed	Unchecked	Unchecked	Unchecked	HIV	Unchecked	Unchecked	Unchecked		More than 10 years	Yes	Unchecked	Checked	Unchecked	Unchecked	Unchecked		Every three months	Hospital or clinic where I am registered		Less than 10 minutes	200 - 500 Naira	Unchecked	Unchecked	Checked	Unchecked	Unchecked	Unchecked	Unchecked	Unchecked	Unchecked	Unchecked	Unchecked	Unchecked	Checked	Unchecked		Unchecked	Unchecked	Unchecked	Unchecked	Unchecked
253	Patients	Niger	Niger	Male	18-35	Single	WAEC/GCE/NECO	Not employed	Unchecked	Unchecked	Unchecked	HIV	Unchecked	Unchecked	Unchecked		1 - 5 years	Yes	Unchecked	Checked	Unchecked	Unchecked	Unchecked		Every six months	Hospital or clinic where I am registered		30 minutes - 1hour	200 - 500 Naira	Unchecked	Checked	Unchecked	Unchecked	Unchecked	Unchecked	Unchecked	Unchecked	Unchecked	Unchecked	Unchecked	Unchecked	Checked	Unchecked		Unchecked	Unchecked	Unchecked	Unchecked	Unchecked
254	Healthcare Workers	Benue	Benue	Female	18-35	Married	Bachelor's Degree/HND	Employed	Unchecked	Unchecked	Unchecked	Unchecked	Unchecked	Unchecked	Unchecked				Unchecked	Unchecked	Unchecked	Unchecked	Unchecked							Unchecked	Unchecked	Unchecked	Unchecked	Unchecked	Unchecked	Unchecked	Unchecked	Unchecked	Unchecked	Unchecked	Unchecked	Unchecked	Unchecked		Unchecked	Unchecked	Unchecked	Unchecked	Unchecked
255	Caregiver	Benue	Benue	Male	18-35	Married	Bachelor's Degree/HND	Employed	Unchecked	Unchecked	Unchecked	HIV	Unchecked	Unchecked	Unchecked		1 - 5 years	Yes	Unchecked	Unchecked	Unchecked	Checked	Unchecked		Every three months	Hospital or clinic where I am registered		30 minutes - 1hour	200 - 500 Naira	Unchecked	Unchecked	Checked	Unchecked	Unchecked	Unchecked	Unchecked	Unchecked	Unchecked	Unchecked	Unchecked	Unchecked	Checked	Unchecked		Unchecked	Unchecked	Unchecked	Unchecked	Unchecked
258	Healthcare Workers	Niger	Niger	Female	18-35	Single	Bachelor's Degree/HND	Employed	Unchecked	Unchecked	Unchecked	Unchecked	Unchecked	Unchecked	Unchecked				Unchecked	Unchecked	Unchecked	Unchecked	Unchecked							Unchecked	Unchecked	Unchecked	Unchecked	Unchecked	Unchecked	Unchecked	Unchecked	Unchecked	Unchecked	Unchecked	Unchecked	Unchecked	Unchecked		Unchecked	Unchecked	Unchecked	Unchecked	Unchecked
260	Healthcare Workers	Benue	Benue	Female	18-35	Married	WAEC/GCE/NECO	Employed	Unchecked	Unchecked	Unchecked	Unchecked	Unchecked	Unchecked	Unchecked				Unchecked	Unchecked	Unchecked	Unchecked	Unchecked							Unchecked	Unchecked	Unchecked	Unchecked	Unchecked	Unchecked	Unchecked	Unchecked	Unchecked	Unchecked	Unchecked	Unchecked	Unchecked	Unchecked		Unchecked	Unchecked	Unchecked	Unchecked	Unchecked
261	Patients	Benue	Benue	Male	18-35	Single	WAEC/GCE/NECO	Not employed	Unchecked	Unchecked	Unchecked	Unchecked	Unchecked	Unchecked	Other	Pneumonia	More than 10 years	Yes	Unchecked	Checked	Unchecked	Unchecked	Unchecked		Monthly	Local pharmacy		I don't know	Above 1000 Naira	Checked	Unchecked	Unchecked	Unchecked	Unchecked	Unchecked	Unchecked	Unchecked	Unchecked	Unchecked	Unchecked	Unchecked	Checked	Unchecked		Unchecked	Unchecked	Unchecked	Unchecked	Unchecked
262	Healthcare Workers	Benue	Benue	Male	18-35	Single	WAEC/GCE/NECO	Employed	Unchecked	Unchecked	Unchecked	Unchecked	Unchecked	Unchecked	Unchecked				Unchecked	Unchecked	Unchecked	Unchecked	Unchecked							Unchecked	Unchecked	Unchecked	Unchecked	Unchecked	Unchecked	Unchecked	Unchecked	Unchecked	Unchecked	Unchecked	Unchecked	Unchecked	Unchecked		Unchecked	Unchecked	Unchecked	Unchecked	Unchecked
263	Healthcare Workers	Benue	Benue	Male	18-35	Married	WAEC/GCE/NECO	Employed	Unchecked	Unchecked	Unchecked	Unchecked	Unchecked	Unchecked	Unchecked				Unchecked	Unchecked	Unchecked	Unchecked	Unchecked							Unchecked	Unchecked	Unchecked	Unchecked	Unchecked	Unchecked	Unchecked	Unchecked	Unchecked	Unchecked	Unchecked	Unchecked	Unchecked	Unchecked		Unchecked	Unchecked	Unchecked	Unchecked	Unchecked
264	Healthcare Workers	Benue	Benue	Male	18-35	Single	WAEC/GCE/NECO	Employed	Unchecked	Unchecked	Unchecked	Unchecked	Unchecked	Unchecked	Unchecked				Unchecked	Unchecked	Unchecked	Unchecked	Unchecked							Unchecked	Unchecked	Unchecked	Unchecked	Unchecked	Unchecked	Unchecked	Unchecked	Unchecked	Unchecked	Unchecked	Unchecked	Unchecked	Unchecked		Unchecked	Unchecked	Unchecked	Unchecked	Unchecked
265	Healthcare Workers	Benue	Benue	Male	18-35	Married	Bachelor's Degree/HND	Employed	Unchecked	Unchecked	Unchecked	Unchecked	Unchecked	Unchecked	Unchecked				Unchecked	Unchecked	Unchecked	Unchecked	Unchecked							Unchecked	Unchecked	Unchecked	Unchecked	Unchecked	Unchecked	Unchecked	Unchecked	Unchecked	Unchecked	Unchecked	Unchecked	Unchecked	Unchecked		Unchecked	Unchecked	Unchecked	Unchecked	Unchecked
268	Healthcare Workers	Benue	Benue	Male	36-60	Married	Bachelor's Degree/HND	Employed	Unchecked	Unchecked	Unchecked	Unchecked	Unchecked	Unchecked	Unchecked				Unchecked	Unchecked	Unchecked	Unchecked	Unchecked							Unchecked	Unchecked	Unchecked	Unchecked	Unchecked	Unchecked	Unchecked	Unchecked	Unchecked	Unchecked	Unchecked	Unchecked	Unchecked	Unchecked		Unchecked	Unchecked	Unchecked	Unchecked	Unchecked
271	Healthcare Workers	Benue	Benue	Male	18-35	Married	Masters/MBBS	Employed	Unchecked	Unchecked	Unchecked	Unchecked	Unchecked	Unchecked	Unchecked				Unchecked	Unchecked	Unchecked	Unchecked	Unchecked							Unchecked	Unchecked	Unchecked	Unchecked	Unchecked	Unchecked	Unchecked	Unchecked	Unchecked	Unchecked	Unchecked	Unchecked	Unchecked	Unchecked		Unchecked	Unchecked	Unchecked	Unchecked	Unchecked
272	Healthcare Workers	Benue	Benue	Female	18-35	Single	Bachelor's Degree/HND	Employed	Unchecked	Unchecked	Unchecked	Unchecked	Unchecked	Unchecked	Unchecked				Unchecked	Unchecked	Unchecked	Unchecked	Unchecked							Unchecked	Unchecked	Unchecked	Unchecked	Unchecked	Unchecked	Unchecked	Unchecked	Unchecked	Unchecked	Unchecked	Unchecked	Unchecked	Unchecked		Unchecked	Unchecked	Unchecked	Unchecked	Unchecked
273	Patients	Others	Sokoto	Female	18-35	Single	Bachelor's Degree/HND	Employed	Unchecked	Unchecked	Unchecked	HIV	Unchecked	Unchecked	Unchecked		1 - 5 years	Yes	Unchecked	Unchecked	Unchecked	Checked	Unchecked		Monthly	Hospital or clinic where I am registered		More than 1 hour	500 - 1000 Naira	Unchecked	Unchecked	Unchecked	Unchecked	Checked	Unchecked	Checked	Unchecked	Unchecked	Unchecked	Unchecked	Unchecked	Unchecked	Unchecked		Checked	Unchecked	Unchecked	Unchecked	Unchecked
274	Healthcare Workers	Akwa Ibom	Akwa Ibom	Male	18-35	Single	Bachelor's Degree/HND	Employed	Unchecked	Unchecked	Unchecked	Unchecked	Unchecked	Unchecked	Unchecked				Unchecked	Unchecked	Unchecked	Unchecked	Unchecked							Unchecked	Unchecked	Unchecked	Unchecked	Unchecked	Unchecked	Unchecked	Unchecked	Unchecked	Unchecked	Unchecked	Unchecked	Unchecked	Unchecked		Unchecked	Unchecked	Unchecked	Unchecked	Unchecked
276	Healthcare Workers	Benue	Benue	Female	18-35	Married	Bachelor's Degree/HND	Employed	Unchecked	Unchecked	Unchecked	Unchecked	Unchecked	Unchecked	Unchecked				Unchecked	Unchecked	Unchecked	Unchecked	Unchecked							Unchecked	Unchecked	Unchecked	Unchecked	Unchecked	Unchecked	Unchecked	Unchecked	Unchecked	Unchecked	Unchecked	Unchecked	Unchecked	Unchecked		Unchecked	Unchecked	Unchecked	Unchecked	Unchecked
277	Healthcare Workers	Benue	Benue	Female	18-35	Single	WAEC/GCE/NECO	Employed	Unchecked	Unchecked	Unchecked	Unchecked	Unchecked	Unchecked	Unchecked				Unchecked	Unchecked	Unchecked	Unchecked	Unchecked							Unchecked	Unchecked	Unchecked	Unchecked	Unchecked	Unchecked	Unchecked	Unchecked	Unchecked	Unchecked	Unchecked	Unchecked	Unchecked	Unchecked		Unchecked	Unchecked	Unchecked	Unchecked	Unchecked
278	Patients	Others	Kwara	Female	18-35	Married	First school leaving certificate	Not employed	Unchecked	Unchecked	Unchecked	HIV	Unchecked	Unchecked	Unchecked		1 - 5 years	Yes	Unchecked	Checked	Unchecked	Unchecked	Unchecked		Every six months	Hospital or clinic where I am registered		30 minutes - 1hour	Above 1000 Naira	Unchecked	Unchecked	Checked	Unchecked	Unchecked	Unchecked	Unchecked	Unchecked	Unchecked	Unchecked	Unchecked	Unchecked	Checked	Unchecked		Unchecked	Unchecked	Unchecked	Unchecked	Unchecked
280	Healthcare Workers	Benue	Benue	Female	36-60	Married	WAEC/GCE/NECO	Employed	Unchecked	Unchecked	Unchecked	Unchecked	Unchecked	Unchecked	Unchecked				Unchecked	Unchecked	Unchecked	Unchecked	Unchecked							Unchecked	Unchecked	Unchecked	Unchecked	Unchecked	Unchecked	Unchecked	Unchecked	Unchecked	Unchecked	Unchecked	Unchecked	Unchecked	Unchecked		Unchecked	Unchecked	Unchecked	Unchecked	Unchecked
281	Caregiver	Akwa Ibom	Akwa Ibom	Female	18-35	Married	WAEC/GCE/NECO	Not employed	Unchecked	Unchecked	Unchecked	HIV	Unchecked	Unchecked	Unchecked		1 - 5 years	Yes	Unchecked	Checked	Unchecked	Unchecked	Unchecked		Every six months	Community-based delivery by healthcare provider		30 minutes - 1hour	200 - 500 Naira	Unchecked	Unchecked	Checked	Unchecked	Unchecked	Unchecked	Unchecked	Unchecked	Unchecked	Unchecked	Unchecked	Unchecked	Checked	Unchecked		Unchecked	Unchecked	Unchecked	Unchecked	Unchecked
282	Caregiver	Akwa Ibom	Akwa Ibom	Female	18-35	Single	WAEC/GCE/NECO	Employed	Unchecked	Unchecked	Unchecked	HIV	Unchecked	Unchecked	Unchecked		1 - 5 years	Yes	Unchecked	Checked	Unchecked	Unchecked	Unchecked		Every six months	Community-based delivery by healthcare provider		10 - 30 minutes	200 - 500 Naira	Unchecked	Unchecked	Checked	Unchecked	Unchecked	Unchecked	Unchecked	Unchecked	Unchecked	Unchecked	Unchecked	Unchecked	Checked	Unchecked		Unchecked	Unchecked	Unchecked	Unchecked	Unchecked
283	Healthcare Workers	Akwa Ibom	Akwa Ibom	Female	36-60	Married	Bachelor's Degree/HND	Employed	Unchecked	Unchecked	Unchecked	Unchecked	Unchecked	Unchecked	Unchecked				Unchecked	Unchecked	Unchecked	Unchecked	Unchecked							Unchecked	Unchecked	Unchecked	Unchecked	Unchecked	Unchecked	Unchecked	Unchecked	Unchecked	Unchecked	Unchecked	Unchecked	Unchecked	Unchecked		Unchecked	Unchecked	Unchecked	Unchecked	Unchecked
284	Caregiver	Akwa Ibom	Akwa Ibom	Female	18-35	Single	Bachelor's Degree/HND	Employed	Unchecked	Unchecked	Unchecked	HIV	Unchecked	Unchecked	Unchecked		6 months-1 year	Yes	Unchecked	Checked	Unchecked	Unchecked	Unchecked		Every three months	Hospital or clinic where I am registered		10 - 30 minutes	200 - 500 Naira	Unchecked	Unchecked	Checked	Unchecked	Unchecked	Unchecked	Unchecked	Unchecked	Unchecked	Unchecked	Checked	Unchecked	Unchecked	Unchecked		Checked	Checked	Unchecked	Unchecked	Unchecked
285	Patients	Niger	Niger	Female	36-60	Married	First school leaving certificate	Not employed	Unchecked	Unchecked	Unchecked	HIV	Unchecked	Unchecked	Unchecked		6 months-1 year	Yes	Unchecked	Checked	Unchecked	Unchecked	Unchecked		Every three months	Hospital or clinic where I am registered		30 minutes - 1hour	200 - 500 Naira	Checked	Unchecked	Unchecked	Unchecked	Unchecked	Checked	Unchecked	Unchecked	Unchecked	Unchecked	Unchecked	Unchecked	Checked	Unchecked		Unchecked	Unchecked	Unchecked	Unchecked	Unchecked
286	Healthcare Workers	Akwa Ibom	Akwa Ibom	Female	36-60	Married	Bachelor's Degree/HND	Employed	Unchecked	Unchecked	Unchecked	Unchecked	Unchecked	Unchecked	Unchecked				Unchecked	Unchecked	Unchecked	Unchecked	Unchecked							Unchecked	Unchecked	Unchecked	Unchecked	Unchecked	Unchecked	Unchecked	Unchecked	Unchecked	Unchecked	Unchecked	Unchecked	Unchecked	Unchecked		Unchecked	Unchecked	Unchecked	Unchecked	Unchecked
287	Patients	Cross River	Cross River	Female	36-60	Widowed	First school leaving certificate	Not employed	Unchecked	Unchecked	Unchecked	HIV	Unchecked	Unchecked	Unchecked		1 - 5 years	Yes	Unchecked	Checked	Unchecked	Unchecked	Unchecked		Every six months	Hospital or clinic where I am registered		30 minutes - 1hour	500 - 1000 Naira	Unchecked	Checked	Unchecked	Unchecked	Unchecked	Unchecked	Unchecked	Unchecked	Unchecked	Unchecked	Unchecked	Unchecked	Checked	Unchecked		Unchecked	Unchecked	Unchecked	Unchecked	Unchecked
288	Patients	Niger	Niger	Female	18-35	Married	No formal education	Not employed	Unchecked	Unchecked	Unchecked	HIV	Unchecked	Unchecked	Unchecked		More than 10 years	Yes	Unchecked	Checked	Unchecked	Unchecked	Unchecked		Every six months	Hospital or clinic where I am registered		30 minutes - 1hour	200 - 500 Naira	Unchecked	Unchecked	Unchecked	Unchecked	Unchecked	Checked	Unchecked	Unchecked	Unchecked	Unchecked	Unchecked	Unchecked	Checked	Unchecked		Unchecked	Unchecked	Unchecked	Unchecked	Unchecked
289	Patients	Cross River	Cross River	Male	18-35	Single	WAEC/GCE/NECO	Employed	Unchecked	Unchecked	Unchecked	HIV	Unchecked	Unchecked	Unchecked		1 - 5 years	Yes	Unchecked	Checked	Unchecked	Unchecked	Unchecked		Every six months	Hospital or clinic where I am registered		30 minutes - 1hour	100 -200 Naira	Unchecked	Unchecked	Unchecked	Unchecked	Unchecked	Checked	Checked	Unchecked	Unchecked	Unchecked	Checked	Unchecked	Unchecked	Unchecked		Checked	Unchecked	Unchecked	Unchecked	Unchecked
290	Caregiver	Akwa Ibom	Akwa Ibom	Female	36-60	Widowed	First school leaving certificate	Not employed	Unchecked	Unchecked	Unchecked	HIV	Unchecked	Unchecked	Unchecked		6 - 10 years	Yes	Unchecked	Checked	Unchecked	Unchecked	Unchecked		Every six months	Hospital or clinic where I am registered		30 minutes - 1hour	200 - 500 Naira	Unchecked	Checked	Unchecked	Unchecked	Unchecked	Unchecked	Unchecked	Unchecked	Unchecked	Unchecked	Unchecked	Unchecked	Checked	Unchecked		Unchecked	Unchecked	Unchecked	Unchecked	Unchecked
291	Healthcare Workers	Cross River	Cross River	Female	18-35	Single	Bachelor's Degree/HND	Employed	Unchecked	Unchecked	Unchecked	Unchecked	Unchecked	Unchecked	Unchecked				Unchecked	Unchecked	Unchecked	Unchecked	Unchecked							Unchecked	Unchecked	Unchecked	Unchecked	Unchecked	Unchecked	Unchecked	Unchecked	Unchecked	Unchecked	Unchecked	Unchecked	Unchecked	Unchecked		Unchecked	Unchecked	Unchecked	Unchecked	Unchecked
292	Healthcare Workers	Akwa Ibom	Akwa Ibom	Male	36-60	Single	Bachelor's Degree/HND	Employed	Unchecked	Unchecked	Unchecked	Unchecked	Unchecked	Unchecked	Unchecked				Unchecked	Unchecked	Unchecked	Unchecked	Unchecked							Unchecked	Unchecked	Unchecked	Unchecked	Unchecked	Unchecked	Unchecked	Unchecked	Unchecked	Unchecked	Unchecked	Unchecked	Unchecked	Unchecked		Unchecked	Unchecked	Unchecked	Unchecked	Unchecked
293	Healthcare Workers	Cross River	Cross River	Female	18-35	Married	Bachelor's Degree/HND	Employed	Unchecked	Unchecked	Unchecked	Unchecked	Unchecked	Unchecked	Unchecked				Unchecked	Unchecked	Unchecked	Unchecked	Unchecked							Unchecked	Unchecked	Unchecked	Unchecked	Unchecked	Unchecked	Unchecked	Unchecked	Unchecked	Unchecked	Unchecked	Unchecked	Unchecked	Unchecked		Unchecked	Unchecked	Unchecked	Unchecked	Unchecked
294	Caregiver	Akwa Ibom	Akwa Ibom	Female	18-35	Single	WAEC/GCE/NECO	Not employed	Unchecked	Unchecked	Unchecked	HIV	Unchecked	Unchecked	Unchecked		1 - 5 years	Yes	Unchecked	Checked	Unchecked	Unchecked	Unchecked		Every six months	Hospital or clinic where I am registered		30 minutes - 1hour	200 - 500 Naira	Unchecked	Unchecked	Checked	Unchecked	Unchecked	Checked	Unchecked	Unchecked	Unchecked	Unchecked	Unchecked	Unchecked	Checked	Unchecked		Unchecked	Unchecked	Unchecked	Unchecked	Unchecked
295	Caregiver	Akwa Ibom	Akwa Ibom	Female	18-35	Married	WAEC/GCE/NECO	Employed	Unchecked	Unchecked	Unchecked	HIV	Unchecked	Unchecked	Unchecked		6 months-1 year	Yes	Unchecked	Checked	Unchecked	Unchecked	Unchecked		Every six months	Hospital or clinic where I am registered		10 - 30 minutes	200 - 500 Naira	Unchecked	Unchecked	Checked	Unchecked	Unchecked	Unchecked	Checked	Unchecked	Unchecked	Checked	Unchecked	Unchecked	Unchecked	Unchecked		Checked	Checked	Unchecked	Unchecked	Unchecked
296	Healthcare Workers	Akwa Ibom	Akwa Ibom	Male	18-35	Single	Bachelor's Degree/HND	Employed	Unchecked	Unchecked	Unchecked	Unchecked	Unchecked	Unchecked	Unchecked				Unchecked	Unchecked	Unchecked	Unchecked	Unchecked							Unchecked	Unchecked	Unchecked	Unchecked	Unchecked	Unchecked	Unchecked	Unchecked	Unchecked	Unchecked	Unchecked	Unchecked	Unchecked	Unchecked		Unchecked	Unchecked	Unchecked	Unchecked	Unchecked
297	Patients	Niger	Niger	Female	18-35	Married	No formal education	Not employed	Unchecked	Unchecked	Unchecked	HIV	Unchecked	Unchecked	Unchecked		1 - 5 years	Yes	Unchecked	Checked	Unchecked	Unchecked	Unchecked		Every six months	Hospital or clinic where I am registered		30 minutes - 1hour	200 - 500 Naira	Unchecked	Checked	Checked	Unchecked	Unchecked	Checked	Unchecked	Unchecked	Unchecked	Unchecked	Unchecked	Unchecked	Checked	Unchecked		Unchecked	Unchecked	Unchecked	Unchecked	Unchecked
298	Caregiver	Akwa Ibom	Akwa Ibom	Female	18-35	Single	WAEC/GCE/NECO	Not employed	Unchecked	Unchecked	Unchecked	HIV	Unchecked	Unchecked	Unchecked		1 - 5 years	Yes	Unchecked	Checked	Unchecked	Unchecked	Unchecked		Every six months	Hospital or clinic where I am registered		30 minutes - 1hour	200 - 500 Naira	Unchecked	Unchecked	Checked	Unchecked	Unchecked	Unchecked	Checked	Unchecked	Unchecked	Unchecked	Unchecked	Unchecked	Unchecked	Unchecked		Unchecked	Checked	Unchecked	Unchecked	Unchecked
299	Patients	Niger	Niger	Female	36-60	Married	No formal education	Not employed	Unchecked	Unchecked	Unchecked	HIV	Unchecked	Unchecked	Unchecked		1 - 5 years	Yes	Unchecked	Checked	Unchecked	Unchecked	Unchecked		Every six months	Hospital or clinic where I am registered		30 minutes - 1hour	Above 1000 Naira	Unchecked	Unchecked	Checked	Unchecked	Unchecked	Checked	Unchecked	Unchecked	Unchecked	Unchecked	Unchecked	Unchecked	Checked	Unchecked		Unchecked	Unchecked	Unchecked	Unchecked	Unchecked
300	Healthcare Workers	Cross River	Cross River	Female	18-35	Single	Bachelor's Degree/HND	Employed	Unchecked	Unchecked	Unchecked	Unchecked	Unchecked	Unchecked	Unchecked				Unchecked	Unchecked	Unchecked	Unchecked	Unchecked							Unchecked	Unchecked	Unchecked	Unchecked	Unchecked	Unchecked	Unchecked	Unchecked	Unchecked	Unchecked	Unchecked	Unchecked	Unchecked	Unchecked		Unchecked	Unchecked	Unchecked	Unchecked	Unchecked
301	Patients	Cross River	Cross River	Female	18-35	Married	WAEC/GCE/NECO	Employed	Unchecked	Unchecked	Unchecked	HIV	Unchecked	Unchecked	Unchecked		6 - 10 years	Yes	Unchecked	Checked	Unchecked	Unchecked	Unchecked		Every six months	Hospital or clinic where I am registered		10 - 30 minutes	200 - 500 Naira	Unchecked	Checked	Unchecked	Unchecked	Unchecked	Unchecked	Unchecked	Unchecked	Unchecked	Unchecked	Unchecked	Unchecked	Checked	Unchecked		Unchecked	Unchecked	Unchecked	Unchecked	Unchecked
302	Healthcare Workers	Niger	Niger	Female	36-60	Married	Bachelor's Degree/HND	Employed	Unchecked	Unchecked	Unchecked	Unchecked	Unchecked	Unchecked	Unchecked				Unchecked	Unchecked	Unchecked	Unchecked	Unchecked							Unchecked	Unchecked	Unchecked	Unchecked	Unchecked	Unchecked	Unchecked	Unchecked	Unchecked	Unchecked	Unchecked	Unchecked	Unchecked	Unchecked		Unchecked	Unchecked	Unchecked	Unchecked	Unchecked
303	Healthcare Workers	Others	Ogun	Male	18-35	Single	Bachelor's Degree/HND	Employed	Unchecked	Unchecked	Unchecked	Unchecked	Unchecked	Unchecked	Unchecked				Unchecked	Unchecked	Unchecked	Unchecked	Unchecked							Unchecked	Unchecked	Unchecked	Unchecked	Unchecked	Unchecked	Unchecked	Unchecked	Unchecked	Unchecked	Unchecked	Unchecked	Unchecked	Unchecked		Unchecked	Unchecked	Unchecked	Unchecked	Unchecked
304	Patients	Niger	Niger	Female	18-35	Married	No formal education	Not employed	Unchecked	Unchecked	Unchecked	HIV	Unchecked	Unchecked	Unchecked		6 - 10 years	Yes	Unchecked	Checked	Unchecked	Unchecked	Unchecked		Every six months	Hospital or clinic where I am registered		More than 1 hour	Above 1000 Naira	Unchecked	Checked	Unchecked	Unchecked	Unchecked	Checked	Unchecked	Unchecked	Unchecked	Unchecked	Unchecked	Unchecked	Checked	Unchecked		Unchecked	Unchecked	Unchecked	Unchecked	Unchecked
305	Healthcare Workers	Cross River	Cross River	Male	18-35	Single	Bachelor's Degree/HND	Employed	Unchecked	Unchecked	Unchecked	Unchecked	Unchecked	Unchecked	Unchecked				Unchecked	Unchecked	Unchecked	Unchecked	Unchecked							Unchecked	Unchecked	Unchecked	Unchecked	Unchecked	Unchecked	Unchecked	Unchecked	Unchecked	Unchecked	Unchecked	Unchecked	Unchecked	Unchecked		Unchecked	Unchecked	Unchecked	Unchecked	Unchecked
306	Healthcare Workers	Akwa Ibom	Akwa Ibom	Female	36-60	Married	Bachelor's Degree/HND	Employed	Unchecked	Unchecked	Unchecked	Unchecked	Unchecked	Unchecked	Unchecked				Unchecked	Unchecked	Unchecked	Unchecked	Unchecked							Unchecked	Unchecked	Unchecked	Unchecked	Unchecked	Unchecked	Unchecked	Unchecked	Unchecked	Unchecked	Unchecked	Unchecked	Unchecked	Unchecked		Unchecked	Unchecked	Unchecked	Unchecked	Unchecked
307	Caregiver	Niger	Niger	Female	36-60	Married	No formal education	Not employed	Unchecked	Unchecked	Unchecked	HIV	Unchecked	Unchecked	Unchecked		6 - 10 years	Yes	Unchecked	Checked	Unchecked	Unchecked	Unchecked		Every six months	Hospital or clinic where I am registered		30 minutes - 1hour	500 - 1000 Naira	Unchecked	Unchecked	Unchecked	Unchecked	Unchecked	Checked	Unchecked	Unchecked	Unchecked	Unchecked	Unchecked	Unchecked	Checked	Unchecked		Unchecked	Unchecked	Unchecked	Unchecked	Unchecked
308	Healthcare Workers	Benue	Benue	Male	36-60	Single	Bachelor's Degree/HND	Employed	Unchecked	Unchecked	Unchecked	Unchecked	Unchecked	Unchecked	Unchecked				Unchecked	Unchecked	Unchecked	Unchecked	Unchecked							Unchecked	Unchecked	Unchecked	Unchecked	Unchecked	Unchecked	Unchecked	Unchecked	Unchecked	Unchecked	Unchecked	Unchecked	Unchecked	Unchecked		Unchecked	Unchecked	Unchecked	Unchecked	Unchecked
309	Healthcare Workers	Benue	Benue	Female	36-60	Married	WAEC/GCE/NECO	Employed	Unchecked	Unchecked	Unchecked	Unchecked	Unchecked	Unchecked	Unchecked				Unchecked	Unchecked	Unchecked	Unchecked	Unchecked							Unchecked	Unchecked	Unchecked	Unchecked	Unchecked	Unchecked	Unchecked	Unchecked	Unchecked	Unchecked	Unchecked	Unchecked	Unchecked	Unchecked		Unchecked	Unchecked	Unchecked	Unchecked	Unchecked
310	Healthcare Workers	Akwa Ibom	Akwa Ibom	Female	36-60	Married	Bachelor's Degree/HND	Employed	Unchecked	Unchecked	Unchecked	Unchecked	Unchecked	Unchecked	Unchecked				Unchecked	Unchecked	Unchecked	Unchecked	Unchecked							Unchecked	Unchecked	Unchecked	Unchecked	Unchecked	Unchecked	Unchecked	Unchecked	Unchecked	Unchecked	Unchecked	Unchecked	Unchecked	Unchecked		Unchecked	Unchecked	Unchecked	Unchecked	Unchecked
311	Caregiver	Niger	Niger	Male	18-35	Single	Bachelor's Degree/HND	Employed	Unchecked	Checked	Unchecked	Unchecked	Unchecked	Unchecked	Unchecked		1 - 5 years	Yes	Unchecked	Checked	Unchecked	Unchecked	Unchecked		Monthly	Community-based delivery by healthcare provider		10 - 30 minutes	200 - 500 Naira	Checked	Unchecked	Unchecked	Unchecked	Unchecked	Unchecked	Unchecked	Unchecked	Unchecked	Unchecked	Unchecked	Checked	Unchecked	Unchecked		Unchecked	Checked	Unchecked	Unchecked	Unchecked
312	Healthcare Workers	Akwa Ibom	Akwa Ibom	Female	36-60	Single	Bachelor's Degree/HND	Employed	Unchecked	Unchecked	Unchecked	Unchecked	Unchecked	Unchecked	Unchecked				Unchecked	Unchecked	Unchecked	Unchecked	Unchecked							Unchecked	Unchecked	Unchecked	Unchecked	Unchecked	Unchecked	Unchecked	Unchecked	Unchecked	Unchecked	Unchecked	Unchecked	Unchecked	Unchecked		Unchecked	Unchecked	Unchecked	Unchecked	Unchecked
313	Patients	Niger	Niger	Male	36-60	Married	First school leaving certificate	Not employed	Unchecked	Unchecked	Unchecked	HIV	Unchecked	Unchecked	Unchecked		6 - 10 years	Yes	Unchecked	Checked	Unchecked	Unchecked	Unchecked		Every six months	Hospital or clinic where I am registered		30 minutes - 1hour	Above 1000 Naira	Unchecked	Checked	Unchecked	Unchecked	Unchecked	Checked	Unchecked	Unchecked	Unchecked	Unchecked	Unchecked	Unchecked	Checked	Unchecked		Unchecked	Unchecked	Unchecked	Unchecked	Unchecked
314	Caregiver	Niger	Niger	Male	18-35	Single	Bachelor's Degree/HND	Employed	Unchecked	Checked	Unchecked	Unchecked	Unchecked	Unchecked	Unchecked		1 - 5 years	Yes	Unchecked	Checked	Unchecked	Unchecked	Unchecked		Monthly	Community-based delivery by healthcare provider		10 - 30 minutes	200 - 500 Naira	Unchecked	Unchecked	Unchecked	Unchecked	Unchecked	Unchecked	Unchecked	Unchecked	Unchecked	Unchecked	Unchecked	Unchecked	Checked	Unchecked		Unchecked	Unchecked	Unchecked	Unchecked	Unchecked
315	Healthcare Workers	Niger	Niger	Male	18-35	Married	Bachelor's Degree/HND	Employed	Unchecked	Unchecked	Unchecked	Unchecked	Unchecked	Unchecked	Unchecked				Unchecked	Unchecked	Unchecked	Unchecked	Unchecked							Unchecked	Unchecked	Unchecked	Unchecked	Unchecked	Unchecked	Unchecked	Unchecked	Unchecked	Unchecked	Unchecked	Unchecked	Unchecked	Unchecked		Unchecked	Unchecked	Unchecked	Unchecked	Unchecked
316	Patients	Akwa Ibom	Akwa Ibom	Female	18-35	Married	WAEC/GCE/NECO	Not employed	Unchecked	Unchecked	Unchecked	HIV	Unchecked	Unchecked	Unchecked		More than 10 years	Yes	Unchecked	Checked	Unchecked	Unchecked	Unchecked		Every six months	Hospital or clinic where I am registered		10 - 30 minutes	500 - 1000 Naira	Unchecked	Unchecked	Checked	Unchecked	Unchecked	Unchecked	Checked	Unchecked	Unchecked	Unchecked	Unchecked	Unchecked	Unchecked	Unchecked		Unchecked	Checked	Unchecked	Unchecked	Unchecked
317	Caregiver	Niger	Niger	Male	18-35	Single	Bachelor's Degree/HND	Not employed	Diabetes	Unchecked	Unchecked	HIV	Unchecked	Unchecked	Unchecked		1 - 5 years	Yes	Unchecked	Checked	Unchecked	Unchecked	Unchecked		Every three months	Hospital or clinic where I am registered		Less than 10 minutes	100 -200 Naira	Unchecked	Checked	Unchecked	Unchecked	Unchecked	Unchecked	Unchecked	Unchecked	Unchecked	Unchecked	Unchecked	Unchecked	Checked	Unchecked		Unchecked	Unchecked	Unchecked	Unchecked	Unchecked
318	Healthcare Workers	Akwa Ibom	Akwa Ibom	Female	18-35	Single	Bachelor's Degree/HND	Employed	Unchecked	Unchecked	Unchecked	Unchecked	Unchecked	Unchecked	Unchecked				Unchecked	Unchecked	Unchecked	Unchecked	Unchecked							Unchecked	Unchecked	Unchecked	Unchecked	Unchecked	Unchecked	Unchecked	Unchecked	Unchecked	Unchecked	Unchecked	Unchecked	Unchecked	Unchecked		Unchecked	Unchecked	Unchecked	Unchecked	Unchecked
319	Healthcare Workers	Benue	Benue	Male	36-60	Married	WAEC/GCE/NECO	Employed	Unchecked	Unchecked	Unchecked	Unchecked	Unchecked	Unchecked	Unchecked				Unchecked	Unchecked	Unchecked	Unchecked	Unchecked							Unchecked	Unchecked	Unchecked	Unchecked	Unchecked	Unchecked	Unchecked	Unchecked	Unchecked	Unchecked	Unchecked	Unchecked	Unchecked	Unchecked		Unchecked	Unchecked	Unchecked	Unchecked	Unchecked
320	Caregiver	Akwa Ibom	Akwa Ibom	Male	18-35	Single	Bachelor's Degree/HND	Employed	Unchecked	Unchecked	Unchecked	HIV	Unchecked	Unchecked	Unchecked		1 - 5 years	Yes	Unchecked	Checked	Unchecked	Unchecked	Unchecked		Every six months	Hospital or clinic where I am registered		30 minutes - 1hour	200 - 500 Naira	Unchecked	Unchecked	Checked	Unchecked	Unchecked	Unchecked	Checked	Unchecked	Unchecked	Unchecked	Checked	Unchecked	Unchecked	Unchecked		Checked	Checked	Unchecked	Unchecked	Unchecked
321	Healthcare Workers	Akwa Ibom	Akwa Ibom	Female	18-35	Single	WAEC/GCE/NECO	Employed	Unchecked	Unchecked	Unchecked	Unchecked	Unchecked	Unchecked	Unchecked				Unchecked	Unchecked	Unchecked	Unchecked	Unchecked							Unchecked	Unchecked	Unchecked	Unchecked	Unchecked	Unchecked	Unchecked	Unchecked	Unchecked	Unchecked	Unchecked	Unchecked	Unchecked	Unchecked		Unchecked	Unchecked	Unchecked	Unchecked	Unchecked
322	Healthcare Workers	Niger	Niger	Male	36-60	Married	Bachelor's Degree/HND	Employed	Unchecked	Unchecked	Unchecked	Unchecked	Unchecked	Unchecked	Unchecked				Unchecked	Unchecked	Unchecked	Unchecked	Unchecked							Unchecked	Unchecked	Unchecked	Unchecked	Unchecked	Unchecked	Unchecked	Unchecked	Unchecked	Unchecked	Unchecked	Unchecked	Unchecked	Unchecked		Unchecked	Unchecked	Unchecked	Unchecked	Unchecked
323	Healthcare Workers	Akwa Ibom	Akwa Ibom	Male	36-60	Married	Bachelor's Degree/HND	Employed	Unchecked	Unchecked	Unchecked	Unchecked	Unchecked	Unchecked	Unchecked				Unchecked	Unchecked	Unchecked	Unchecked	Unchecked							Unchecked	Unchecked	Unchecked	Unchecked	Unchecked	Unchecked	Unchecked	Unchecked	Unchecked	Unchecked	Unchecked	Unchecked	Unchecked	Unchecked		Unchecked	Unchecked	Unchecked	Unchecked	Unchecked
324	Caregiver	Akwa Ibom	Akwa Ibom	Female	18-35	Married	WAEC/GCE/NECO	Not employed	Unchecked	Unchecked	Unchecked	HIV	Unchecked	Unchecked	Unchecked		1 - 5 years	Yes	Unchecked	Checked	Unchecked	Unchecked	Unchecked		Every six months	Community-based delivery by healthcare provider		10 - 30 minutes	Above 1000 Naira	Unchecked	Checked	Unchecked	Unchecked	Unchecked	Unchecked	Unchecked	Unchecked	Unchecked	Unchecked	Unchecked	Unchecked	Checked	Unchecked		Unchecked	Unchecked	Unchecked	Unchecked	Unchecked
325	Healthcare Workers	Niger	Niger	Male	36-60	Married	Bachelor's Degree/HND	Employed	Unchecked	Unchecked	Unchecked	Unchecked	Unchecked	Unchecked	Unchecked				Unchecked	Unchecked	Unchecked	Unchecked	Unchecked							Unchecked	Unchecked	Unchecked	Unchecked	Unchecked	Unchecked	Unchecked	Unchecked	Unchecked	Unchecked	Unchecked	Unchecked	Unchecked	Unchecked		Unchecked	Unchecked	Unchecked	Unchecked	Unchecked
326	Patients	Niger	Niger	Male	18-35	Married	No formal education	Employed	Unchecked	Unchecked	Unchecked	HIV	Unchecked	Unchecked	Unchecked		6 - 10 years	Yes	Unchecked	Checked	Unchecked	Unchecked	Unchecked		Every six months	Hospital or clinic where I am registered		30 minutes - 1hour	Above 1000 Naira	Unchecked	Unchecked	Checked	Unchecked	Unchecked	Unchecked	Unchecked	Unchecked	Unchecked	Unchecked	Unchecked	Unchecked	Checked	Unchecked		Unchecked	Unchecked	Unchecked	Unchecked	Unchecked
327	Patients	Niger	Niger	Male	36-60	Married	Bachelor's Degree/HND	Employed	Unchecked	Unchecked	Unchecked	HIV	Unchecked	Unchecked	Unchecked		6 months-1 year	Yes	Unchecked	Checked	Unchecked	Unchecked	Unchecked		Every six months	Hospital or clinic where I am registered		10 - 30 minutes	200 - 500 Naira	Unchecked	Unchecked	Unchecked	Unchecked	Unchecked	Checked	Unchecked	Unchecked	Unchecked	Unchecked	Unchecked	Unchecked	Checked	Unchecked		Unchecked	Unchecked	Unchecked	Unchecked	Unchecked
329	Patients	Niger	Niger	Female	36-60	Married	First school leaving certificate	Not employed	Unchecked	Unchecked	Unchecked	HIV	Unchecked	Unchecked	Unchecked		1 - 5 years	Yes	Unchecked	Checked	Unchecked	Unchecked	Unchecked		Every three months	Hospital or clinic where I am registered		More than 1 hour	100 -200 Naira	Unchecked	Unchecked	Checked	Unchecked	Unchecked	Unchecked	Unchecked	Unchecked	Unchecked	Unchecked	Unchecked	Unchecked	Checked	Unchecked		Unchecked	Unchecked	Unchecked	Unchecked	Unchecked
330	Healthcare Workers	Akwa Ibom	Akwa Ibom	Male	36-60	Married	Bachelor's Degree/HND	Employed	Unchecked	Unchecked	Unchecked	Unchecked	Unchecked	Unchecked	Unchecked				Unchecked	Unchecked	Unchecked	Unchecked	Unchecked							Unchecked	Unchecked	Unchecked	Unchecked	Unchecked	Unchecked	Unchecked	Unchecked	Unchecked	Unchecked	Unchecked	Unchecked	Unchecked	Unchecked		Unchecked	Unchecked	Unchecked	Unchecked	Unchecked
331	Patients	Niger	Niger	Female	36-60	Widowed	No formal education	Not employed	Unchecked	Unchecked	Unchecked	HIV	Unchecked	Unchecked	Unchecked		1 - 5 years	Yes	Unchecked	Checked	Unchecked	Unchecked	Unchecked		Every six months	Community-based delivery by healthcare provider		30 minutes - 1hour	Above 1000 Naira	Unchecked	Checked	Unchecked	Unchecked	Unchecked	Unchecked	Unchecked	Unchecked	Unchecked	Unchecked	Unchecked	Unchecked	Checked	Unchecked		Unchecked	Unchecked	Unchecked	Unchecked	Unchecked
333	Caregiver	Akwa Ibom	Akwa Ibom	Male	36-60	Married	Bachelor's Degree/HND	Not employed	Unchecked	Unchecked	Unchecked	HIV	Unchecked	Unchecked	Unchecked		1 - 5 years	Yes	Unchecked	Checked	Unchecked	Unchecked	Unchecked		Every six months	Hospital or clinic where I am registered		30 minutes - 1hour	100 -200 Naira	Unchecked	Unchecked	Checked	Unchecked	Unchecked	Unchecked	Checked	Unchecked	Unchecked	Unchecked	Unchecked	Unchecked	Unchecked	Unchecked		Unchecked	Checked	Unchecked	Unchecked	Unchecked
334	Healthcare Workers	Adamawa	Adamawa	Male	18-35	Single	Bachelor's Degree/HND	Employed	Unchecked	Unchecked	Unchecked	Unchecked	Unchecked	Unchecked	Unchecked				Unchecked	Unchecked	Unchecked	Unchecked	Unchecked							Unchecked	Unchecked	Unchecked	Unchecked	Unchecked	Unchecked	Unchecked	Unchecked	Unchecked	Unchecked	Unchecked	Unchecked	Unchecked	Unchecked		Unchecked	Unchecked	Unchecked	Unchecked	Unchecked
335	Caregiver	Akwa Ibom	Akwa Ibom	Male	18-35	Single	WAEC/GCE/NECO	Not employed	Unchecked	Unchecked	Unchecked	HIV	Unchecked	Unchecked	Unchecked		1 - 5 years	Yes	Unchecked	Checked	Unchecked	Unchecked	Unchecked		Every six months	Hospital or clinic where I am registered		10 - 30 minutes	200 - 500 Naira	Unchecked	Unchecked	Checked	Unchecked	Unchecked	Unchecked	Unchecked	Unchecked	Unchecked	Unchecked	Checked	Unchecked	Unchecked	Unchecked		Unchecked	Checked	Unchecked	Unchecked	Unchecked
336	Healthcare Workers	Akwa Ibom	Akwa Ibom	Male	36-60	Married	Bachelor's Degree/HND	Employed	Unchecked	Unchecked	Unchecked	Unchecked	Unchecked	Unchecked	Unchecked				Unchecked	Unchecked	Unchecked	Unchecked	Unchecked							Unchecked	Unchecked	Unchecked	Unchecked	Unchecked	Unchecked	Unchecked	Unchecked	Unchecked	Unchecked	Unchecked	Unchecked	Unchecked	Unchecked		Unchecked	Unchecked	Unchecked	Unchecked	Unchecked
338	Healthcare Workers	Akwa Ibom	Akwa Ibom	Male	36-60	Married	Bachelor's Degree/HND	Employed	Unchecked	Unchecked	Unchecked	Unchecked	Unchecked	Unchecked	Unchecked				Unchecked	Unchecked	Unchecked	Unchecked	Unchecked							Unchecked	Unchecked	Unchecked	Unchecked	Unchecked	Unchecked	Unchecked	Unchecked	Unchecked	Unchecked	Unchecked	Unchecked	Unchecked	Unchecked		Unchecked	Unchecked	Unchecked	Unchecked	Unchecked
339	Healthcare Workers	Akwa Ibom	Akwa Ibom	Female	18-35	Married	Bachelor's Degree/HND	Employed	Unchecked	Unchecked	Unchecked	Unchecked	Unchecked	Unchecked	Unchecked				Unchecked	Unchecked	Unchecked	Unchecked	Unchecked							Unchecked	Unchecked	Unchecked	Unchecked	Unchecked	Unchecked	Unchecked	Unchecked	Unchecked	Unchecked	Unchecked	Unchecked	Unchecked	Unchecked		Unchecked	Unchecked	Unchecked	Unchecked	Unchecked
340	Healthcare Workers	Akwa Ibom	Akwa Ibom	Male	36-60	Married	Bachelor's Degree/HND	Employed	Unchecked	Unchecked	Unchecked	Unchecked	Unchecked	Unchecked	Unchecked				Unchecked	Unchecked	Unchecked	Unchecked	Unchecked							Unchecked	Unchecked	Unchecked	Unchecked	Unchecked	Unchecked	Unchecked	Unchecked	Unchecked	Unchecked	Unchecked	Unchecked	Unchecked	Unchecked		Unchecked	Unchecked	Unchecked	Unchecked	Unchecked
341	Healthcare Workers	Akwa Ibom	Akwa Ibom	Male	18-35	Single	Bachelor's Degree/HND	Employed	Unchecked	Unchecked	Unchecked	Unchecked	Unchecked	Unchecked	Unchecked				Unchecked	Unchecked	Unchecked	Unchecked	Unchecked							Unchecked	Unchecked	Unchecked	Unchecked	Unchecked	Unchecked	Unchecked	Unchecked	Unchecked	Unchecked	Unchecked	Unchecked	Unchecked	Unchecked		Unchecked	Unchecked	Unchecked	Unchecked	Unchecked
342	Caregiver	Akwa Ibom	Akwa Ibom	Male	36-60	Married	Bachelor's Degree/HND	Not employed	Unchecked	Unchecked	Unchecked	HIV	Unchecked	Unchecked	Unchecked		6 - 10 years	Yes	Unchecked	Checked	Unchecked	Unchecked	Unchecked		Every six months	Hospital or clinic where I am registered		30 minutes - 1hour	500 - 1000 Naira	Unchecked	Checked	Unchecked	Unchecked	Unchecked	Unchecked	Unchecked	Unchecked	Unchecked	Unchecked	Unchecked	Unchecked	Checked	Unchecked		Unchecked	Unchecked	Unchecked	Unchecked	Unchecked
343	Healthcare Workers	Cross River	Cross River	Female	36-60	Widowed	Bachelor's Degree/HND	Employed	Unchecked	Unchecked	Unchecked	Unchecked	Unchecked	Unchecked	Unchecked				Unchecked	Unchecked	Unchecked	Unchecked	Unchecked							Unchecked	Unchecked	Unchecked	Unchecked	Unchecked	Unchecked	Unchecked	Unchecked	Unchecked	Unchecked	Unchecked	Unchecked	Unchecked	Unchecked		Unchecked	Unchecked	Unchecked	Unchecked	Unchecked
344	Healthcare Workers	Cross River	Cross River	Male	36-60	Married	Bachelor's Degree/HND	Employed	Unchecked	Unchecked	Unchecked	Unchecked	Unchecked	Unchecked	Unchecked				Unchecked	Unchecked	Unchecked	Unchecked	Unchecked							Unchecked	Unchecked	Unchecked	Unchecked	Unchecked	Unchecked	Unchecked	Unchecked	Unchecked	Unchecked	Unchecked	Unchecked	Unchecked	Unchecked		Unchecked	Unchecked	Unchecked	Unchecked	Unchecked
345	Healthcare Workers	Cross River	Cross River	Male	36-60	Married	Bachelor's Degree/HND	Employed	Unchecked	Unchecked	Unchecked	Unchecked	Unchecked	Unchecked	Unchecked				Unchecked	Unchecked	Unchecked	Unchecked	Unchecked							Unchecked	Unchecked	Unchecked	Unchecked	Unchecked	Unchecked	Unchecked	Unchecked	Unchecked	Unchecked	Unchecked	Unchecked	Unchecked	Unchecked		Unchecked	Unchecked	Unchecked	Unchecked	Unchecked
346	Patients	Cross River	Cross River	Male	36-60	Married	WAEC/GCE/NECO	Not employed	Unchecked	Unchecked	Unchecked	HIV	Unchecked	Unchecked	Unchecked		6 - 10 years	Yes	Unchecked	Checked	Unchecked	Unchecked	Unchecked		Every six months	Hospital or clinic where I am registered		30 minutes - 1hour	Above 1000 Naira	Unchecked	Checked	Checked	Unchecked	Unchecked	Unchecked	Checked	Unchecked	Unchecked	Unchecked	Checked	Unchecked	Unchecked	Unchecked		Checked	Checked	Unchecked	Unchecked	Unchecked
347	Patients	Cross River	Cross River	Female	18-35	Single	Bachelor's Degree/HND	Employed	Unchecked	Unchecked	Unchecked	HIV	Unchecked	Unchecked	Unchecked		1 - 5 years	Yes	Unchecked	Checked	Unchecked	Unchecked	Unchecked		Every six months	Hospital or clinic where I am registered		More than 1 hour	Above 1000 Naira	Unchecked	Checked	Checked	Unchecked	Unchecked	Unchecked	Checked	Checked	Unchecked	Unchecked	Checked	Unchecked	Unchecked	Unchecked		Checked	Checked	Unchecked	Unchecked	Unchecked
348	Patients	Cross River	Cross River	Female	18-35	Single	WAEC/GCE/NECO	Employed	Unchecked	Unchecked	Unchecked	HIV	Unchecked	Unchecked	Unchecked		1 - 5 years	Yes	Unchecked	Checked	Unchecked	Unchecked	Unchecked		Every three months	Hospital or clinic where I am registered		More than 1 hour	Above 1000 Naira	Unchecked	Checked	Checked	Unchecked	Unchecked	Checked	Checked	Unchecked	Unchecked	Unchecked	Checked	Unchecked	Unchecked	Unchecked		Checked	Checked	Unchecked	Unchecked	Unchecked
349	Patients	Cross River	Cross River	Male	36-60	Widowed	WAEC/GCE/NECO	Not employed	Unchecked	Checked	Unchecked	HIV	Unchecked	Unchecked	Unchecked		More than 10 years	Yes	Unchecked	Checked	Unchecked	Unchecked	Unchecked		Every six months	Hospital or clinic where I am registered		30 minutes - 1hour	500 - 1000 Naira	Unchecked	Checked	Unchecked	Unchecked	Unchecked	Unchecked	Checked	Checked	Unchecked	Unchecked	Checked	Unchecked	Unchecked	Unchecked		Checked	Checked	Unchecked	Unchecked	Unchecked
350	Patients	Cross River	Cross River	Male	36-60	Separated	WAEC/GCE/NECO	Employed	Unchecked	Unchecked	Unchecked	HIV	Unchecked	Unchecked	Unchecked		6 - 10 years	Yes	Unchecked	Checked	Unchecked	Unchecked	Unchecked		Every six months	Hospital or clinic where I am registered		More than 1 hour	500 - 1000 Naira	Unchecked	Checked	Unchecked	Unchecked	Unchecked	Unchecked	Checked	Unchecked	Unchecked	Unchecked	Checked	Unchecked	Unchecked	Unchecked		Checked	Checked	Unchecked	Unchecked	Unchecked
351	Patients	Cross River	Cross River	Male	18-35	Single	WAEC/GCE/NECO	Not employed	Unchecked	Unchecked	Unchecked	HIV	Unchecked	Unchecked	Unchecked		6 months-1 year	Yes	Unchecked	Checked	Unchecked	Unchecked	Unchecked		Every three months	Hospital or clinic where I am registered		More than 1 hour	Above 1000 Naira	Unchecked	Checked	Checked	Unchecked	Unchecked	Checked	Checked	Unchecked	Unchecked	Unchecked	Checked	Unchecked	Unchecked	Unchecked		Checked	Checked	Unchecked	Unchecked	Unchecked
352	Patients	Cross River	Cross River	Female	36-60	Separated	WAEC/GCE/NECO	Not employed	Unchecked	Checked	Unchecked	HIV	Unchecked	Unchecked	Unchecked		6 - 10 years	Yes	Unchecked	Checked	Unchecked	Unchecked	Unchecked		Every six months	Hospital or clinic where I am registered		More than 1 hour	500 - 1000 Naira	Unchecked	Checked	Checked	Unchecked	Unchecked	Unchecked	Checked	Unchecked	Unchecked	Unchecked	Checked	Unchecked	Unchecked	Unchecked		Checked	Checked	Unchecked	Unchecked	Unchecked
353	Healthcare Workers	Niger	Niger	Female	18-35	Single	Bachelor's Degree/HND	Employed	Unchecked	Unchecked	Unchecked	Unchecked	Unchecked	Unchecked	Unchecked				Unchecked	Unchecked	Unchecked	Unchecked	Unchecked							Unchecked	Unchecked	Unchecked	Unchecked	Unchecked	Unchecked	Unchecked	Unchecked	Unchecked	Unchecked	Unchecked	Unchecked	Unchecked	Unchecked		Unchecked	Unchecked	Unchecked	Unchecked	Unchecked
354	Patients	Cross River	Cross River	Female	36-60	Married	WAEC/GCE/NECO	Not employed	Unchecked	Checked	Unchecked	HIV	Unchecked	Unchecked	Unchecked		More than 10 years	Yes	Unchecked	Checked	Unchecked	Unchecked	Unchecked		Every six months	Hospital or clinic where I am registered		30 minutes - 1hour	Above 1000 Naira	Unchecked	Unchecked	Checked	Unchecked	Unchecked	Unchecked	Checked	Unchecked	Unchecked	Unchecked	Checked	Unchecked	Unchecked	Unchecked		Checked	Checked	Unchecked	Unchecked	Unchecked
355	Patients	Cross River	Cross River	Male	36-60	Married	WAEC/GCE/NECO	Not employed	Diabetes	Unchecked	Unchecked	HIV	Unchecked	Unchecked	Unchecked		6 - 10 years	Yes	Unchecked	Checked	Unchecked	Unchecked	Unchecked		Every six months	Hospital or clinic where I am registered		30 minutes - 1hour	500 - 1000 Naira	Unchecked	Checked	Unchecked	Unchecked	Unchecked	Unchecked	Checked	Unchecked	Unchecked	Unchecked	Checked	Unchecked	Unchecked	Unchecked		Checked	Checked	Unchecked	Unchecked	Unchecked
356	Patients	Cross River	Cross River	Female	18-35	Single	WAEC/GCE/NECO	Employed	Unchecked	Unchecked	Unchecked	HIV	Unchecked	Unchecked	Unchecked		1 - 5 years	Yes	Unchecked	Checked	Unchecked	Unchecked	Unchecked		Every six months	Hospital or clinic where I am registered		30 minutes - 1hour	Above 1000 Naira	Unchecked	Checked	Unchecked	Unchecked	Unchecked	Unchecked	Checked	Unchecked	Unchecked	Unchecked	Checked	Unchecked	Unchecked	Unchecked		Checked	Checked	Unchecked	Unchecked	Unchecked
357	Patients	Cross River	Cross River	Male	18-35	Single	WAEC/GCE/NECO	Employed	Unchecked	Unchecked	Unchecked	HIV	Unchecked	Unchecked	Unchecked		1 - 5 years	Yes	Unchecked	Checked	Unchecked	Unchecked	Unchecked		Every six months	Hospital or clinic where I am registered		More than 1 hour	Above 1000 Naira	Unchecked	Checked	Checked	Unchecked	Unchecked	Checked	Checked	Unchecked	Unchecked	Unchecked	Checked	Checked	Unchecked	Unchecked		Checked	Checked	Unchecked	Unchecked	Unchecked
358	Patients	Cross River	Cross River	Male	36-60	Married	No formal education	Employed	Unchecked	Unchecked	Unchecked	HIV	Unchecked	Unchecked	Unchecked		6 - 10 years	Yes	Unchecked	Checked	Unchecked	Unchecked	Unchecked		Every six months	Hospital or clinic where I am registered		More than 1 hour	Above 1000 Naira	Unchecked	Checked	Checked	Unchecked	Unchecked	Unchecked	Checked	Unchecked	Unchecked	Unchecked	Unchecked	Unchecked	Unchecked	Unchecked		Checked	Unchecked	Unchecked	Unchecked	Unchecked
359	Patients	Cross River	Cross River	Female	18-35	Single	Bachelor's Degree/HND	Employed	Diabetes	Hypertension	Stroke	HIV	Unchecked	Tuberculosis	Unchecked		6 - 10 years	Yes	Unchecked	Checked	Unchecked	Unchecked	Unchecked		Every six months	Hospital or clinic where I am registered		30 minutes - 1hour	Above 1000 Naira	Unchecked	Checked	Checked	Unchecked	Unchecked	Unchecked	Checked	Checked	Checked	Unchecked	Checked	Unchecked	Unchecked	Unchecked		Checked	Checked	Unchecked	Unchecked	Unchecked
361	Caregiver	Akwa Ibom	Akwa Ibom	Female	18-35	Separated	First school leaving certificate	Employed	Unchecked	Unchecked	Unchecked	HIV	Unchecked	Unchecked	Unchecked		6 - 10 years	Yes	Unchecked	Checked	Unchecked	Unchecked	Unchecked		Every six months	Hospital or clinic where I am registered		10 - 30 minutes	200 - 500 Naira	Unchecked	Checked	Checked	Unchecked	Unchecked	Checked	Checked	Unchecked	Unchecked	Unchecked	Unchecked	Unchecked	Unchecked	Unchecked		Checked	Unchecked	Unchecked	Unchecked	Unchecked
363	Healthcare Workers	Cross River	Cross River	Female	18-35	Single	Bachelor's Degree/HND	Employed	Unchecked	Unchecked	Unchecked	Unchecked	Unchecked	Unchecked	Unchecked				Unchecked	Unchecked	Unchecked	Unchecked	Unchecked							Unchecked	Unchecked	Unchecked	Unchecked	Unchecked	Unchecked	Unchecked	Unchecked	Unchecked	Unchecked	Unchecked	Unchecked	Unchecked	Unchecked		Unchecked	Unchecked	Unchecked	Unchecked	Unchecked
364	Healthcare Workers	Akwa Ibom	Akwa Ibom	Male	18-35	Single	Bachelor's Degree/HND	Employed	Unchecked	Unchecked	Unchecked	Unchecked	Unchecked	Unchecked	Unchecked				Unchecked	Unchecked	Unchecked	Unchecked	Unchecked							Unchecked	Unchecked	Unchecked	Unchecked	Unchecked	Unchecked	Unchecked	Unchecked	Unchecked	Unchecked	Unchecked	Unchecked	Unchecked	Unchecked		Unchecked	Unchecked	Unchecked	Unchecked	Unchecked
365	Healthcare Workers	Akwa Ibom	Akwa Ibom	Female	18-35	Married	Bachelor's Degree/HND	Employed	Unchecked	Unchecked	Unchecked	Unchecked	Unchecked	Unchecked	Unchecked				Unchecked	Unchecked	Unchecked	Unchecked	Unchecked							Unchecked	Unchecked	Unchecked	Unchecked	Unchecked	Unchecked	Unchecked	Unchecked	Unchecked	Unchecked	Unchecked	Unchecked	Unchecked	Unchecked		Unchecked	Unchecked	Unchecked	Unchecked	Unchecked
366	Caregiver	Niger	Niger	Female	18-35	Single	WAEC/GCE/NECO	Not employed	Unchecked	Unchecked	Unchecked	HIV	Unchecked	Unchecked	Unchecked		1 - 5 years	Yes	Unchecked	Checked	Unchecked	Unchecked	Unchecked		Every six months	Hospital or clinic where I am registered		10 - 30 minutes	200 - 500 Naira	Unchecked	Unchecked	Checked	Unchecked	Unchecked	Unchecked	Checked	Unchecked	Unchecked	Unchecked	Unchecked	Unchecked	Unchecked	Unchecked		Unchecked	Unchecked	Checked	Unchecked	Unchecked
367	Patients	Niger	Niger	Male	18-35	Single	WAEC/GCE/NECO	Not employed	Diabetes	Hypertension	Stroke	HIV	Cancer	Tuberculosis	Unchecked		1 - 5 years	Yes	Checked	Checked	Unchecked	Unchecked	Unchecked		Monthly	Hospital or clinic where I am registered		30 minutes - 1hour	500 - 1000 Naira	Checked	Checked	Checked	Checked	Checked	Checked	Unchecked	Unchecked	Unchecked	Unchecked	Unchecked	Unchecked	Checked	Unchecked		Unchecked	Unchecked	Unchecked	Unchecked	Unchecked
368	Patients	Niger	Niger	Male	36-60	Married	No formal education	Not employed	Unchecked	Unchecked	Unchecked	HIV	Unchecked	Unchecked	Unchecked		1 - 5 years	Yes	Unchecked	Checked	Unchecked	Unchecked	Unchecked		Every six months	Hospital or clinic where I am registered		30 minutes - 1hour	Above 1000 Naira	Unchecked	Unchecked	Checked	Unchecked	Unchecked	Checked	Unchecked	Unchecked	Unchecked	Unchecked	Unchecked	Unchecked	Checked	Unchecked		Unchecked	Unchecked	Unchecked	Unchecked	Unchecked
369	Healthcare Workers	Akwa Ibom	Akwa Ibom	Female	18-35	Married	Bachelor's Degree/HND	Employed	Unchecked	Unchecked	Unchecked	Unchecked	Unchecked	Unchecked	Unchecked				Unchecked	Unchecked	Unchecked	Unchecked	Unchecked							Unchecked	Unchecked	Unchecked	Unchecked	Unchecked	Unchecked	Unchecked	Unchecked	Unchecked	Unchecked	Unchecked	Unchecked	Unchecked	Unchecked		Unchecked	Unchecked	Unchecked	Unchecked	Unchecked
370	Patients	Niger	Niger	Male	36-60	Single	WAEC/GCE/NECO	Not employed	Diabetes	Hypertension	Unchecked	HIV	Unchecked	Tuberculosis	Unchecked		1 - 5 years	Yes	Checked	Checked	Unchecked	Unchecked	Unchecked		Monthly	Hospital or clinic where I am registered		More than 1 hour	200 - 500 Naira	Checked	Checked	Checked	Unchecked	Checked	Checked	Unchecked	Unchecked	Unchecked	Unchecked	Unchecked	Unchecked	Checked	Unchecked		Unchecked	Unchecked	Unchecked	Unchecked	Unchecked
371	Patients	Niger	Niger	Male	18-35	Married	Bachelor's Degree/HND	Not employed	Diabetes	Hypertension	Unchecked	Unchecked	Unchecked	Unchecked	Unchecked		1 - 5 years	Yes	Checked	Checked	Unchecked	Unchecked	Unchecked		Monthly	Hospital or clinic where I am registered		30 minutes - 1hour	Above 1000 Naira	Checked	Checked	Checked	Checked	Unchecked	Checked	Checked	Checked	Unchecked	Unchecked	Unchecked	Unchecked	Unchecked	Unchecked		Checked	Checked	Unchecked	Unchecked	Unchecked
372	Healthcare Workers	Niger	Niger	Female	18-35	Single	Bachelor's Degree/HND	Employed	Unchecked	Unchecked	Unchecked	Unchecked	Unchecked	Unchecked	Unchecked				Unchecked	Unchecked	Unchecked	Unchecked	Unchecked							Unchecked	Unchecked	Unchecked	Unchecked	Unchecked	Unchecked	Unchecked	Unchecked	Unchecked	Unchecked	Unchecked	Unchecked	Unchecked	Unchecked		Unchecked	Unchecked	Unchecked	Unchecked	Unchecked
373	Healthcare Workers	Benue	Benue	Female	36-60	Married	Bachelor's Degree/HND	Employed	Unchecked	Unchecked	Unchecked	Unchecked	Unchecked	Unchecked	Unchecked				Unchecked	Unchecked	Unchecked	Unchecked	Unchecked							Unchecked	Unchecked	Unchecked	Unchecked	Unchecked	Unchecked	Unchecked	Unchecked	Unchecked	Unchecked	Unchecked	Unchecked	Unchecked	Unchecked		Unchecked	Unchecked	Unchecked	Unchecked	Unchecked
375	Healthcare Workers	Niger	Niger	Female	18-35	Single	Bachelor's Degree/HND	Employed	Unchecked	Unchecked	Unchecked	Unchecked	Unchecked	Unchecked	Unchecked				Unchecked	Unchecked	Unchecked	Unchecked	Unchecked							Unchecked	Unchecked	Unchecked	Unchecked	Unchecked	Unchecked	Unchecked	Unchecked	Unchecked	Unchecked	Unchecked	Unchecked	Unchecked	Unchecked		Unchecked	Unchecked	Unchecked	Unchecked	Unchecked
376	Healthcare Workers	Akwa Ibom	Akwa Ibom	Male	18-35	Single	Bachelor's Degree/HND	Employed	Unchecked	Unchecked	Unchecked	Unchecked	Unchecked	Unchecked	Unchecked				Unchecked	Unchecked	Unchecked	Unchecked	Unchecked							Unchecked	Unchecked	Unchecked	Unchecked	Unchecked	Unchecked	Unchecked	Unchecked	Unchecked	Unchecked	Unchecked	Unchecked	Unchecked	Unchecked		Unchecked	Unchecked	Unchecked	Unchecked	Unchecked
377	Patients	Akwa Ibom	Akwa Ibom	Male	36-60	Married	First school leaving certificate	Employed	Unchecked	Unchecked	Unchecked	HIV	Unchecked	Unchecked	Unchecked		6 - 10 years	Yes	Unchecked	Checked	Unchecked	Unchecked	Unchecked		Bi-monthly	Hospital or clinic where I am registered		10 - 30 minutes	Above 1000 Naira	Unchecked	Unchecked	Checked	Unchecked	Unchecked	Unchecked	Unchecked	Unchecked	Unchecked	Unchecked	Unchecked	Unchecked	Checked	Unchecked		Unchecked	Unchecked	Unchecked	Unchecked	Unchecked
378	Caregiver	Akwa Ibom	Akwa Ibom	Female	36-60	Married	First school leaving certificate	Employed	Unchecked	Unchecked	Unchecked	HIV	Unchecked	Unchecked	Unchecked		1 - 5 years	Yes	Unchecked	Checked	Unchecked	Unchecked	Unchecked		Every six months	Hospital or clinic where I am registered		10 - 30 minutes	200 - 500 Naira	Unchecked	Unchecked	Unchecked	Unchecked	Unchecked	Checked	Unchecked	Unchecked	Unchecked	Unchecked	Unchecked	Unchecked	Checked	Unchecked		Unchecked	Unchecked	Unchecked	Unchecked	Unchecked
379	Healthcare Workers	Benue	Benue	Male	18-35	Single	WAEC/GCE/NECO	Employed	Unchecked	Unchecked	Unchecked	Unchecked	Unchecked	Unchecked	Unchecked				Unchecked	Unchecked	Unchecked	Unchecked	Unchecked							Unchecked	Unchecked	Unchecked	Unchecked	Unchecked	Unchecked	Unchecked	Unchecked	Unchecked	Unchecked	Unchecked	Unchecked	Unchecked	Unchecked		Unchecked	Unchecked	Unchecked	Unchecked	Unchecked
380	Patients	Benue	Benue	Female	36-60	Separated	WAEC/GCE/NECO	Not employed	Unchecked	Unchecked	Unchecked	HIV	Unchecked	Unchecked	Unchecked		6 - 10 years	Yes	Unchecked	Checked	Unchecked	Unchecked	Unchecked		Every three months	Hospital or clinic where I am registered		10 - 30 minutes	500 - 1000 Naira	Unchecked	Unchecked	Checked	Unchecked	Unchecked	Unchecked	Checked	Unchecked	Unchecked	Unchecked	Unchecked	Unchecked	Unchecked	Unchecked		Unchecked	Checked	Unchecked	Unchecked	Unchecked
381	Patients	Benue	Benue	Female	18-35	Married	First school leaving certificate	Not employed	Unchecked	Unchecked	Unchecked	HIV	Unchecked	Unchecked	Unchecked		1 - 5 years	Yes	Unchecked	Checked	Unchecked	Unchecked	Unchecked		Every six months	Hospital or clinic where I am registered		10 - 30 minutes	Above 1000 Naira	Unchecked	Unchecked	Checked	Unchecked	Unchecked	Unchecked	Unchecked	Unchecked	Unchecked	Unchecked	Unchecked	Unchecked	Checked	Unchecked		Unchecked	Unchecked	Unchecked	Unchecked	Unchecked
382	Patients	Benue	Benue	Male	36-60	Married	Bachelor's Degree/HND	Not employed	Unchecked	Unchecked	Unchecked	HIV	Unchecked	Unchecked	Unchecked		6 - 10 years	Yes	Unchecked	Checked	Unchecked	Unchecked	Unchecked		Every three months	Hospital or clinic where I am registered		10 - 30 minutes	500 - 1000 Naira	Unchecked	Unchecked	Checked	Unchecked	Unchecked	Unchecked	Checked	Unchecked	Unchecked	Unchecked	Unchecked	Unchecked	Unchecked	Unchecked		Unchecked	Checked	Unchecked	Unchecked	Unchecked
383	Patients	Benue	Benue	Male	18-35	Married	WAEC/GCE/NECO	Not employed	Unchecked	Unchecked	Unchecked	HIV	Unchecked	Unchecked	Unchecked		6 - 10 years	Yes	Unchecked	Checked	Unchecked	Unchecked	Unchecked		Every three months	Hospital or clinic where I am registered		30 minutes - 1hour	500 - 1000 Naira	Unchecked	Unchecked	Unchecked	Unchecked	Unchecked	Checked	Unchecked	Unchecked	Unchecked	Unchecked	Unchecked	Unchecked	Checked	Unchecked		Unchecked	Unchecked	Unchecked	Unchecked	Unchecked
384	Patients	Benue	Benue	Female	18-35	Single	WAEC/GCE/NECO	Not employed	Unchecked	Unchecked	Unchecked	HIV	Unchecked	Unchecked	Unchecked		1 - 5 years	Yes	Unchecked	Checked	Unchecked	Unchecked	Unchecked		Every six months	Hospital or clinic where I am registered		10 - 30 minutes	500 - 1000 Naira	Unchecked	Unchecked	Unchecked	Unchecked	Unchecked	Checked	Unchecked	Unchecked	Unchecked	Unchecked	Unchecked	Unchecked	Unchecked	Checked	Piggy cupboard for saving	Checked	Unchecked	Unchecked	Unchecked	Unchecked
385	Patients	Benue	Benue	Male	36-60	Married	WAEC/GCE/NECO	Not employed	Unchecked	Unchecked	Unchecked	HIV	Unchecked	Unchecked	Unchecked		1 - 5 years	Yes	Unchecked	Checked	Unchecked	Unchecked	Unchecked		Every three months	Hospital or clinic where I am registered		More than 1 hour	Above 1000 Naira	Unchecked	Checked	Checked	Unchecked	Unchecked	Checked	Unchecked	Unchecked	Unchecked	Unchecked	Unchecked	Unchecked	Checked	Unchecked		Unchecked	Unchecked	Unchecked	Unchecked	Unchecked
386	Patients	Niger	Niger	Female	18-35	Married	Bachelor's Degree/HND	Employed	Unchecked	Checked	Unchecked	Unchecked	Unchecked	Unchecked	Unchecked		6 months-1 year	Yes	Unchecked	Checked	Unchecked	Unchecked	Unchecked		Every three months	Other	General Hospital	30 minutes - 1hour	100 -200 Naira	Unchecked	Unchecked	Unchecked	Checked	Unchecked	Unchecked	Unchecked	Unchecked	Unchecked	Unchecked	Unchecked	Unchecked	Checked	Unchecked		Unchecked	Unchecked	Unchecked	Unchecked	Unchecked
387	Healthcare Workers	Benue	Akwa Ibom	Female	36-60	Married	Bachelor's Degree/HND	Employed	Unchecked	Unchecked	Unchecked	Unchecked	Unchecked	Unchecked	Unchecked				Unchecked	Unchecked	Unchecked	Unchecked	Unchecked							Unchecked	Unchecked	Unchecked	Unchecked	Unchecked	Unchecked	Unchecked	Unchecked	Unchecked	Unchecked	Unchecked	Unchecked	Unchecked	Unchecked		Unchecked	Unchecked	Unchecked	Unchecked	Unchecked
388	Patients	Akwa Ibom	Benue	Male	36-60	Married	Bachelor's Degree/HND	Not employed	Unchecked	Unchecked	Unchecked	HIV	Unchecked	Unchecked	Unchecked		6 - 10 years	Yes	Unchecked	Checked	Unchecked	Unchecked	Unchecked		Every six months	Hospital or clinic where I am registered		10 - 30 minutes	Above 1000 Naira	Unchecked	Unchecked	Checked	Unchecked	Unchecked	Unchecked	Checked	Unchecked	Unchecked	Unchecked	Checked	Unchecked	Unchecked	Unchecked		Unchecked	Checked	Unchecked	Unchecked	Unchecked
389	Healthcare Workers	Benue	Akwa Ibom	Male	18-35	Single	Bachelor's Degree/HND	Employed	Unchecked	Unchecked	Unchecked	Unchecked	Unchecked	Unchecked	Unchecked				Unchecked	Unchecked	Unchecked	Unchecked	Unchecked							Unchecked	Unchecked	Unchecked	Unchecked	Unchecked	Unchecked	Unchecked	Unchecked	Unchecked	Unchecked	Unchecked	Unchecked	Unchecked	Unchecked		Unchecked	Unchecked	Unchecked	Unchecked	Unchecked
390	Patients	Benue	Benue	Male	18-35	Single	WAEC/GCE/NECO	Not employed	Unchecked	Unchecked	Unchecked	HIV	Unchecked	Unchecked	Unchecked		1 - 5 years	Yes	Unchecked	Checked	Unchecked	Unchecked	Unchecked		Every six months	Hospital or clinic where I am registered		30 minutes - 1hour	500 - 1000 Naira	Unchecked	Unchecked	Checked	Unchecked	Unchecked	Unchecked	Unchecked	Unchecked	Unchecked	Unchecked	Unchecked	Unchecked	Checked	Unchecked		Unchecked	Unchecked	Unchecked	Unchecked	Unchecked
391	Healthcare Workers	Niger	Niger	Male	18-35	Married	Bachelor's Degree/HND	Employed	Unchecked	Unchecked	Unchecked	Unchecked	Unchecked	Unchecked	Unchecked				Unchecked	Unchecked	Unchecked	Unchecked	Unchecked							Unchecked	Unchecked	Unchecked	Unchecked	Unchecked	Unchecked	Unchecked	Unchecked	Unchecked	Unchecked	Unchecked	Unchecked	Unchecked	Unchecked		Unchecked	Unchecked	Unchecked	Unchecked	Unchecked
392	Patients	Benue	Benue	Female	18-35	Married	WAEC/GCE/NECO	Not employed	Unchecked	Unchecked	Unchecked	HIV	Unchecked	Unchecked	Unchecked		1 - 5 years	Yes	Unchecked	Checked	Unchecked	Unchecked	Unchecked		Every three months	Hospital or clinic where I am registered		10 - 30 minutes	200 - 500 Naira	Unchecked	Unchecked	Checked	Unchecked	Unchecked	Unchecked	Unchecked	Unchecked	Unchecked	Unchecked	Unchecked	Unchecked	Checked	Unchecked		Unchecked	Unchecked	Unchecked	Unchecked	Unchecked
393	Patients	Benue	Benue	Female	36-60	Married	Bachelor's Degree/HND	Not employed	Unchecked	Unchecked	Unchecked	HIV	Unchecked	Unchecked	Unchecked		6 - 10 years	Yes	Unchecked	Checked	Unchecked	Unchecked	Unchecked		Every six months	Hospital or clinic where I am registered		More than 1 hour	500 - 1000 Naira	Unchecked	Unchecked	Unchecked	Unchecked	Unchecked	Checked	Unchecked	Unchecked	Unchecked	Unchecked	Unchecked	Unchecked	Checked	Unchecked		Unchecked	Unchecked	Unchecked	Unchecked	Unchecked
394	Patients	Benue	Benue	Female	36-60	Married	WAEC/GCE/NECO	Not employed	Unchecked	Unchecked	Unchecked	HIV	Unchecked	Unchecked	Unchecked		1 - 5 years	Yes	Unchecked	Checked	Unchecked	Unchecked	Unchecked		Every six months	Hospital or clinic where I am registered		30 minutes - 1hour	500 - 1000 Naira	Unchecked	Checked	Unchecked	Unchecked	Unchecked	Unchecked	Unchecked	Unchecked	Unchecked	Unchecked	Unchecked	Unchecked	Checked	Unchecked		Unchecked	Unchecked	Unchecked	Unchecked	Unchecked
395	Patients	Benue	Benue	Male	Above 60	Married	Bachelor's Degree/HND	Not employed	Unchecked	Unchecked	Unchecked	HIV	Unchecked	Unchecked	Unchecked		6 months-1 year	Yes	Unchecked	Checked	Unchecked	Unchecked	Unchecked		Every three months	Hospital or clinic where I am registered		10 - 30 minutes	500 - 1000 Naira	Unchecked	Unchecked	Checked	Unchecked	Unchecked	Unchecked	Checked	Unchecked	Unchecked	Unchecked	Unchecked	Unchecked	Unchecked	Unchecked		Unchecked	Checked	Unchecked	Unchecked	Unchecked
396	Patients	Benue	Benue	Female	36-60	Married	WAEC/GCE/NECO	Not employed	Unchecked	Unchecked	Unchecked	HIV	Unchecked	Unchecked	Unchecked		1 - 5 years	Yes	Unchecked	Checked	Unchecked	Unchecked	Unchecked		Every three months	Hospital or clinic where I am registered		10 - 30 minutes	Above 1000 Naira	Unchecked	Checked	Unchecked	Unchecked	Unchecked	Unchecked	Checked	Unchecked	Unchecked	Unchecked	Unchecked	Unchecked	Unchecked	Unchecked		Unchecked	Checked	Unchecked	Unchecked	Unchecked
397	Caregiver	Akwa Ibom	Akwa Ibom	Male	18-35	Married	WAEC/GCE/NECO	Not employed	Unchecked	Unchecked	Unchecked	HIV	Unchecked	Unchecked	Unchecked		6 months-1 year	Yes	Unchecked	Checked	Unchecked	Unchecked	Unchecked		Every three months	Hospital or clinic where I am registered		30 minutes - 1hour	200 - 500 Naira	Unchecked	Unchecked	Unchecked	Unchecked	Unchecked	Checked	Checked	Unchecked	Unchecked	Unchecked	Unchecked	Unchecked	Unchecked	Unchecked		Checked	Checked	Unchecked	Unchecked	Unchecked
398	Patients	Cross River	Cross River	Male	18-35	Single	Bachelor's Degree/HND	Employed	Unchecked	Unchecked	Unchecked	HIV	Unchecked	Unchecked	Unchecked		1 - 5 years	Yes	Unchecked	Checked	Unchecked	Unchecked	Unchecked		Every six months	Hospital or clinic where I am registered		30 minutes - 1hour	500 - 1000 Naira	Unchecked	Checked	Checked	Unchecked	Unchecked	Checked	Checked	Unchecked	Checked	Checked	Checked	Unchecked	Unchecked	Unchecked		Checked	Checked	Unchecked	Unchecked	Unchecked
399	Healthcare Workers	Niger	Niger	Male	36-60	Married	First school leaving certificate	Employed	Unchecked	Unchecked	Unchecked	Unchecked	Unchecked	Unchecked	Unchecked				Unchecked	Unchecked	Unchecked	Unchecked	Unchecked							Unchecked	Unchecked	Unchecked	Unchecked	Unchecked	Unchecked	Unchecked	Unchecked	Unchecked	Unchecked	Unchecked	Unchecked	Unchecked	Unchecked		Unchecked	Unchecked	Unchecked	Unchecked	Unchecked
400	Healthcare Workers	Akwa Ibom	Akwa Ibom	Male	18-35	Single	Bachelor's Degree/HND	Employed	Unchecked	Unchecked	Unchecked	Unchecked	Unchecked	Unchecked	Unchecked				Unchecked	Unchecked	Unchecked	Unchecked	Unchecked							Unchecked	Unchecked	Unchecked	Unchecked	Unchecked	Unchecked	Unchecked	Unchecked	Unchecked	Unchecked	Unchecked	Unchecked	Unchecked	Unchecked		Unchecked	Unchecked	Unchecked	Unchecked	Unchecked
401	Patients	Cross River	Cross River	Female	36-60	Widowed	First school leaving certificate	Not employed	Unchecked	Unchecked	Unchecked	HIV	Unchecked	Unchecked	Unchecked		6 - 10 years	Yes	Unchecked	Checked	Unchecked	Unchecked	Unchecked		Every six months	Hospital or clinic where I am registered		30 minutes - 1hour	100 -200 Naira	Unchecked	Unchecked	Checked	Unchecked	Checked	Checked	Unchecked	Unchecked	Unchecked	Unchecked	Unchecked	Unchecked	Checked	Unchecked		Unchecked	Unchecked	Unchecked	Unchecked	Unchecked
402	Healthcare Workers	Cross River	Cross River	Male	36-60	Single	Bachelor's Degree/HND	Employed	Unchecked	Unchecked	Unchecked	Unchecked	Unchecked	Unchecked	Unchecked				Unchecked	Unchecked	Unchecked	Unchecked	Unchecked							Unchecked	Unchecked	Unchecked	Unchecked	Unchecked	Unchecked	Unchecked	Unchecked	Unchecked	Unchecked	Unchecked	Unchecked	Unchecked	Unchecked		Unchecked	Unchecked	Unchecked	Unchecked	Unchecked
403	Patients	Benue	Akwa Ibom	Female	18-35	Single	Bachelor's Degree/HND	Not employed	Unchecked	Unchecked	Unchecked	HIV	Unchecked	Unchecked	Unchecked		1 - 5 years	Yes	Unchecked	Checked	Unchecked	Unchecked	Unchecked		Every six months	Hospital or clinic where I am registered		10 - 30 minutes	500 - 1000 Naira	Unchecked	Unchecked	Checked	Unchecked	Unchecked	Unchecked	Unchecked	Unchecked	Unchecked	Unchecked	Unchecked	Unchecked	Checked	Unchecked		Unchecked	Unchecked	Unchecked	Unchecked	Unchecked
404	Healthcare Workers	Akwa Ibom	Akwa Ibom	Female	18-35	Married	Masters/MBBS	Employed	Unchecked	Unchecked	Unchecked	Unchecked	Unchecked	Unchecked	Unchecked				Unchecked	Unchecked	Unchecked	Unchecked	Unchecked							Unchecked	Unchecked	Unchecked	Unchecked	Unchecked	Unchecked	Unchecked	Unchecked	Unchecked	Unchecked	Unchecked	Unchecked	Unchecked	Unchecked		Unchecked	Unchecked	Unchecked	Unchecked	Unchecked
405	Patients	Cross River	Cross River	Female	18-35	Single	Bachelor's Degree/HND	Not employed	Unchecked	Unchecked	Unchecked	HIV	Unchecked	Unchecked	Unchecked		Less than 6 months	Yes	Unchecked	Checked	Unchecked	Unchecked	Unchecked		Every three months	Hospital or clinic where I am registered		30 minutes - 1hour	100 -200 Naira	Unchecked	Unchecked	Unchecked	Unchecked	Unchecked	Checked	Checked	Unchecked	Unchecked	Unchecked	Checked	Unchecked	Unchecked	Unchecked		Checked	Checked	Unchecked	Unchecked	Unchecked
406	Healthcare Workers	Akwa Ibom	Akwa Ibom	Male	18-35	Single	WAEC/GCE/NECO	Employed	Unchecked	Unchecked	Unchecked	Unchecked	Unchecked	Unchecked	Unchecked				Unchecked	Unchecked	Unchecked	Unchecked	Unchecked							Unchecked	Unchecked	Unchecked	Unchecked	Unchecked	Unchecked	Unchecked	Unchecked	Unchecked	Unchecked	Unchecked	Unchecked	Unchecked	Unchecked		Unchecked	Unchecked	Unchecked	Unchecked	Unchecked
407	Healthcare Workers	Akwa Ibom	Akwa Ibom	Male	18-35	Single	Bachelor's Degree/HND	Employed	Unchecked	Unchecked	Unchecked	Unchecked	Unchecked	Unchecked	Unchecked				Unchecked	Unchecked	Unchecked	Unchecked	Unchecked							Unchecked	Unchecked	Unchecked	Unchecked	Unchecked	Unchecked	Unchecked	Unchecked	Unchecked	Unchecked	Unchecked	Unchecked	Unchecked	Unchecked		Unchecked	Unchecked	Unchecked	Unchecked	Unchecked
408	Patients	Cross River	Cross River	Male	36-60	Single	Bachelor's Degree/HND	Employed	Unchecked	Unchecked	Unchecked	HIV	Unchecked	Unchecked	Unchecked		1 - 5 years	Yes	Unchecked	Checked	Unchecked	Unchecked	Unchecked		Every six months	Hospital or clinic where I am registered		30 minutes - 1hour	Above 1000 Naira	Unchecked	Unchecked	Checked	Unchecked	Unchecked	Unchecked	Checked	Unchecked	Unchecked	Unchecked	Unchecked	Unchecked	Unchecked	Unchecked		Checked	Checked	Unchecked	Unchecked	Unchecked
409	Patients	Akwa Ibom	Akwa Ibom	Male	36-60	Separated	First school leaving certificate	Not employed	Unchecked	Checked	Unchecked	HIV	Unchecked	Unchecked	Unchecked		1 - 5 years	Yes	Unchecked	Checked	Unchecked	Unchecked	Unchecked		Every three months	Hospital or clinic where I am registered		10 - 30 minutes	200 - 500 Naira	Unchecked	Checked	Checked	Unchecked	Unchecked	Checked	Unchecked	Unchecked	Unchecked	Unchecked	Checked	Unchecked	Unchecked	Unchecked		Checked	Unchecked	Unchecked	Unchecked	Checked
410	Caregiver	Akwa Ibom	Akwa Ibom	Female	18-35	Married	WAEC/GCE/NECO	Not employed	Unchecked	Unchecked	Unchecked	HIV	Unchecked	Unchecked	Unchecked		6 months-1 year	Yes	Unchecked	Checked	Unchecked	Unchecked	Unchecked		Every six months	Local pharmacy		10 - 30 minutes	200 - 500 Naira	Unchecked	Checked	Checked	Unchecked	Unchecked	Checked	Unchecked	Unchecked	Unchecked	Unchecked	Unchecked	Unchecked	Checked	Unchecked		Unchecked	Unchecked	Unchecked	Unchecked	Unchecked
411	Patients	Benue	Benue	Male	36-60	Married	Bachelor's Degree/HND	Not employed	Diabetes	Unchecked	Unchecked	Unchecked	Unchecked	Unchecked	Unchecked		More than 10 years	Yes	Unchecked	Checked	Unchecked	Unchecked	Unchecked		Monthly	Hospital or clinic where I am registered		10 - 30 minutes	100 -200 Naira	Checked	Unchecked	Unchecked	Unchecked	Unchecked	Unchecked	Unchecked	Unchecked	Unchecked	Unchecked	Unchecked	Unchecked	Checked	Unchecked		Unchecked	Unchecked	Unchecked	Unchecked	Unchecked
412	Healthcare Workers	Niger	Niger	Male	18-35	Single	Bachelor's Degree/HND	Employed	Unchecked	Unchecked	Unchecked	Unchecked	Unchecked	Unchecked	Unchecked				Unchecked	Unchecked	Unchecked	Unchecked	Unchecked							Unchecked	Unchecked	Unchecked	Unchecked	Unchecked	Unchecked	Unchecked	Unchecked	Unchecked	Unchecked	Unchecked	Unchecked	Unchecked	Unchecked		Unchecked	Unchecked	Unchecked	Unchecked	Unchecked
413	Patients	Akwa Ibom	Akwa Ibom	Female	18-35	Single	WAEC/GCE/NECO	Employed	Unchecked	Unchecked	Unchecked	HIV	Unchecked	Tuberculosis	Unchecked		1 - 5 years	Yes	Unchecked	Checked	Unchecked	Unchecked	Unchecked		Every three months	Hospital or clinic where I am registered		Less than 10 minutes	200 - 500 Naira	Unchecked	Checked	Checked	Unchecked	Checked	Checked	Unchecked	Unchecked	Unchecked	Unchecked	Unchecked	Unchecked	Unchecked	Checked	Have not seen one	Checked	Unchecked	Unchecked	Unchecked	Unchecked
414	Patients	Cross River	Cross River	Female	Above 60	Separated	Bachelor's Degree/HND	Employed	Unchecked	Unchecked	Unchecked	HIV	Unchecked	Unchecked	Unchecked		1 - 5 years	Yes	Unchecked	Checked	Unchecked	Unchecked	Unchecked		Every six months	Hospital or clinic where I am registered		30 minutes - 1hour	200 - 500 Naira	Unchecked	Checked	Unchecked	Unchecked	Unchecked	Unchecked	Checked	Unchecked	Unchecked	Unchecked	Unchecked	Unchecked	Unchecked	Unchecked		Checked	Checked	Unchecked	Unchecked	Unchecked
415	Patients	Akwa Ibom	Akwa Ibom	Female	18-35	Single	WAEC/GCE/NECO	Employed	Unchecked	Unchecked	Unchecked	Unchecked	Unchecked	Unchecked	Unchecked		1 - 5 years	Yes	Unchecked	Unchecked	Unchecked	Unchecked	Unchecked		Every three months	Hospital or clinic where I am registered		Less than 10 minutes	200 - 500 Naira	Unchecked	Unchecked	Unchecked	Unchecked	Unchecked	Unchecked	Unchecked	Unchecked	Unchecked	Unchecked	Unchecked	Unchecked	Unchecked	Unchecked		Unchecked	Unchecked	Unchecked	Unchecked	Unchecked
416	Patients	Akwa Ibom	Akwa Ibom	Male	36-60	Single	Bachelor's Degree/HND	Employed	Diabetes	Unchecked	Unchecked	HIV	Unchecked	Unchecked	Unchecked		6 months-1 year	Yes	Unchecked	Checked	Unchecked	Unchecked	Unchecked		Every three months	Hospital or clinic where I am registered		Less than 10 minutes	200 - 500 Naira	Unchecked	Unchecked	Checked	Unchecked	Unchecked	Unchecked	Checked	Unchecked	Unchecked	Unchecked	Unchecked	Unchecked	Unchecked	Unchecked		Checked	Unchecked	Unchecked	Checked	Checked
417	Caregiver	Akwa Ibom	Akwa Ibom	Female	Above 60	Widowed	No formal education	Not employed	Diabetes	Hypertension	Unchecked	HIV	Unchecked	Unchecked	Unchecked		6 - 10 years	Yes	Unchecked	Checked	Checked	Unchecked	Unchecked		Every six months	Hospital or clinic where I am registered		10 - 30 minutes	200 - 500 Naira	Unchecked	Checked	Checked	Unchecked	Unchecked	Checked	Unchecked	Unchecked	Unchecked	Unchecked	Unchecked	Unchecked	Checked	Unchecked		Unchecked	Unchecked	Unchecked	Unchecked	Unchecked
418	Patients	Akwa Ibom	Akwa Ibom	Female	18-35	Married	WAEC/GCE/NECO	Not employed	Unchecked	Unchecked	Unchecked	HIV	Unchecked	Unchecked	Unchecked		1 - 5 years	Yes	Unchecked	Checked	Unchecked	Unchecked	Unchecked		Every six months	Hospital or clinic where I am registered		30 minutes - 1hour	500 - 1000 Naira	Unchecked	Checked	Unchecked	Unchecked	Unchecked	Checked	Checked	Unchecked	Unchecked	Unchecked	Unchecked	Unchecked	Unchecked	Unchecked		Unchecked	Checked	Unchecked	Unchecked	Unchecked
419	Patients	Akwa Ibom	Akwa Ibom	Female	36-60	Married	WAEC/GCE/NECO	Not employed	Unchecked	Checked	Unchecked	HIV	Unchecked	Unchecked	Unchecked		6 - 10 years	Yes	Unchecked	Checked	Unchecked	Unchecked	Unchecked		Every six months	Community-based delivery by healthcare provider		30 minutes - 1hour	200 - 500 Naira	Unchecked	Checked	Checked	Unchecked	Unchecked	Checked	Unchecked	Unchecked	Unchecked	Unchecked	Unchecked	Unchecked	Checked	Unchecked		Unchecked	Unchecked	Unchecked	Unchecked	Unchecked
420	Patients	Niger	Niger	Male	36-60	Married	No formal education	Employed	Unchecked	Unchecked	Unchecked	HIV	Unchecked	Unchecked	Unchecked		1 - 5 years	Yes	Unchecked	Checked	Unchecked	Unchecked	Unchecked		Every six months	Hospital or clinic where I am registered		10 - 30 minutes	200 - 500 Naira	Unchecked	Unchecked	Checked	Unchecked	Unchecked	Unchecked	Unchecked	Unchecked	Unchecked	Unchecked	Unchecked	Unchecked	Checked	Unchecked		Unchecked	Unchecked	Unchecked	Unchecked	Unchecked
421	Patients	Niger	Niger	Female	Above 60	Divorced	No formal education	Not employed	Unchecked	Unchecked	Unchecked	HIV	Unchecked	Unchecked	Unchecked		6 - 10 years	Yes	Unchecked	Checked	Unchecked	Unchecked	Unchecked		Whenever I run out of medication	Community-based delivery by healthcare provider		30 minutes - 1hour	500 - 1000 Naira	Unchecked	Unchecked	Unchecked	Unchecked	Unchecked	Checked	Unchecked	Unchecked	Unchecked	Unchecked	Unchecked	Unchecked	Checked	Unchecked		Unchecked	Unchecked	Unchecked	Unchecked	Unchecked
422	Patients	Niger	Niger	Male	18-35	Single	First school leaving certificate	Not employed	Unchecked	Unchecked	Unchecked	HIV	Unchecked	Unchecked	Unchecked		1 - 5 years	Yes	Unchecked	Checked	Unchecked	Unchecked	Unchecked		Whenever I run out of medication	Community-based delivery by healthcare provider		30 minutes - 1hour	500 - 1000 Naira	Unchecked	Unchecked	Checked	Unchecked	Unchecked	Unchecked	Unchecked	Unchecked	Unchecked	Unchecked	Unchecked	Unchecked	Checked	Unchecked		Unchecked	Unchecked	Unchecked	Unchecked	Unchecked
423	Patients	Niger	Niger	Male	36-60	Separated	First school leaving certificate	Not employed	Unchecked	Unchecked	Unchecked	HIV	Unchecked	Unchecked	Unchecked		6 months-1 year	Yes	Unchecked	Checked	Unchecked	Unchecked	Unchecked		Every three months	Hospital or clinic where I am registered		10 - 30 minutes	200 - 500 Naira	Unchecked	Unchecked	Checked	Unchecked	Unchecked	Unchecked	Unchecked	Unchecked	Unchecked	Unchecked	Unchecked	Unchecked	Checked	Unchecked		Unchecked	Unchecked	Unchecked	Unchecked	Unchecked
425	Healthcare Workers	Benue	Benue	Male	18-35	Single	Masters/MBBS	Employed	Unchecked	Unchecked	Unchecked	Unchecked	Unchecked	Unchecked	Unchecked				Unchecked	Unchecked	Unchecked	Unchecked	Unchecked							Unchecked	Unchecked	Unchecked	Unchecked	Unchecked	Unchecked	Unchecked	Unchecked	Unchecked	Unchecked	Unchecked	Unchecked	Unchecked	Unchecked		Unchecked	Unchecked	Unchecked	Unchecked	Unchecked
426	Healthcare Workers	Akwa Ibom	Akwa Ibom	Female	18-35	Single	Bachelor's Degree/HND	Employed	Unchecked	Unchecked	Unchecked	Unchecked	Unchecked	Unchecked	Unchecked				Unchecked	Unchecked	Unchecked	Unchecked	Unchecked							Unchecked	Unchecked	Unchecked	Unchecked	Unchecked	Unchecked	Unchecked	Unchecked	Unchecked	Unchecked	Unchecked	Unchecked	Unchecked	Unchecked		Unchecked	Unchecked	Unchecked	Unchecked	Unchecked
427	Healthcare Workers	Akwa Ibom	Akwa Ibom	Female	18-35	Single	Bachelor's Degree/HND	Employed	Unchecked	Unchecked	Unchecked	Unchecked	Unchecked	Unchecked	Unchecked				Unchecked	Unchecked	Unchecked	Unchecked	Unchecked							Unchecked	Unchecked	Unchecked	Unchecked	Unchecked	Unchecked	Unchecked	Unchecked	Unchecked	Unchecked	Unchecked	Unchecked	Unchecked	Unchecked		Unchecked	Unchecked	Unchecked	Unchecked	Unchecked
428	Healthcare Workers	Akwa Ibom	Akwa Ibom	Female	36-60	Married	Masters/MBBS	Employed	Unchecked	Unchecked	Unchecked	Unchecked	Unchecked	Unchecked	Unchecked				Unchecked	Unchecked	Unchecked	Unchecked	Unchecked							Unchecked	Unchecked	Unchecked	Unchecked	Unchecked	Unchecked	Unchecked	Unchecked	Unchecked	Unchecked	Unchecked	Unchecked	Unchecked	Unchecked		Unchecked	Unchecked	Unchecked	Unchecked	Unchecked
429	Healthcare Workers	Akwa Ibom	Akwa Ibom	Male	18-35	Single	Bachelor's Degree/HND	Employed	Unchecked	Unchecked	Unchecked	Unchecked	Unchecked	Unchecked	Unchecked				Unchecked	Unchecked	Unchecked	Unchecked	Unchecked							Unchecked	Unchecked	Unchecked	Unchecked	Unchecked	Unchecked	Unchecked	Unchecked	Unchecked	Unchecked	Unchecked	Unchecked	Unchecked	Unchecked		Unchecked	Unchecked	Unchecked	Unchecked	Unchecked
430	Healthcare Workers	Benue	Akwa Ibom	Male	18-35	Married	Bachelor's Degree/HND	Employed	Unchecked	Unchecked	Unchecked	Unchecked	Unchecked	Unchecked	Unchecked				Unchecked	Unchecked	Unchecked	Unchecked	Unchecked							Unchecked	Unchecked	Unchecked	Unchecked	Unchecked	Unchecked	Unchecked	Unchecked	Unchecked	Unchecked	Unchecked	Unchecked	Unchecked	Unchecked		Unchecked	Unchecked	Unchecked	Unchecked	Unchecked
431	Healthcare Workers	Benue	Akwa Ibom	Male	18-35	Married	Bachelor's Degree/HND	Employed	Unchecked	Unchecked	Unchecked	Unchecked	Unchecked	Unchecked	Unchecked				Unchecked	Unchecked	Unchecked	Unchecked	Unchecked							Unchecked	Unchecked	Unchecked	Unchecked	Unchecked	Unchecked	Unchecked	Unchecked	Unchecked	Unchecked	Unchecked	Unchecked	Unchecked	Unchecked		Unchecked	Unchecked	Unchecked	Unchecked	Unchecked
432	Healthcare Workers	Akwa Ibom	Akwa Ibom	Male	18-35	Single	Bachelor's Degree/HND	Employed	Unchecked	Unchecked	Unchecked	Unchecked	Unchecked	Unchecked	Unchecked				Unchecked	Unchecked	Unchecked	Unchecked	Unchecked							Unchecked	Unchecked	Unchecked	Unchecked	Unchecked	Unchecked	Unchecked	Unchecked	Unchecked	Unchecked	Unchecked	Unchecked	Unchecked	Unchecked		Unchecked	Unchecked	Unchecked	Unchecked	Unchecked
433	Healthcare Workers	Akwa Ibom	Akwa Ibom	Male	18-35	Single	Bachelor's Degree/HND	Employed	Unchecked	Unchecked	Unchecked	Unchecked	Unchecked	Unchecked	Unchecked				Unchecked	Unchecked	Unchecked	Unchecked	Unchecked							Unchecked	Unchecked	Unchecked	Unchecked	Unchecked	Unchecked	Unchecked	Unchecked	Unchecked	Unchecked	Unchecked	Unchecked	Unchecked	Unchecked		Unchecked	Unchecked	Unchecked	Unchecked	Unchecked
434	Patients	Benue	Akwa Ibom	Female	18-35	Single	WAEC/GCE/NECO	Employed	Unchecked	Unchecked	Unchecked	HIV	Unchecked	Unchecked	Unchecked		1 - 5 years	Yes	Unchecked	Checked	Unchecked	Unchecked	Unchecked		Every six months	Community-based delivery by healthcare provider		10 - 30 minutes	200 - 500 Naira	Unchecked	Checked	Checked	Unchecked	Unchecked	Unchecked	Checked	Unchecked	Unchecked	Unchecked	Unchecked	Unchecked	Unchecked	Unchecked		Checked	Checked	Unchecked	Unchecked	Unchecked
435	Caregiver	Akwa Ibom	Akwa Ibom	Male	18-35	Single	WAEC/GCE/NECO	Employed	Unchecked	Unchecked	Unchecked	HIV	Unchecked	Unchecked	Unchecked		1 - 5 years	Yes	Unchecked	Checked	Unchecked	Unchecked	Unchecked		Every six months	Hospital or clinic where I am registered		10 - 30 minutes	500 - 1000 Naira	Unchecked	Checked	Checked	Unchecked	Unchecked	Unchecked	Unchecked	Unchecked	Unchecked	Unchecked	Unchecked	Checked	Unchecked	Unchecked		Checked	Checked	Unchecked	Unchecked	Unchecked
436	Caregiver	Akwa Ibom	Akwa Ibom	Male	18-35	Married	WAEC/GCE/NECO	Employed	Unchecked	Unchecked	Unchecked	HIV	Unchecked	Unchecked	Unchecked		1 - 5 years	Yes	Unchecked	Checked	Unchecked	Unchecked	Unchecked		Every six months	Hospital or clinic where I am registered		30 minutes - 1hour	500 - 1000 Naira	Unchecked	Checked	Checked	Unchecked	Unchecked	Unchecked	Checked	Unchecked	Unchecked	Unchecked	Unchecked	Checked	Unchecked	Unchecked		Checked	Unchecked	Unchecked	Unchecked	Unchecked
437	Patients	Akwa Ibom	Akwa Ibom	Male	36-60	Married	Bachelor's Degree/HND	Employed	Unchecked	Unchecked	Unchecked	HIV	Unchecked	Unchecked	Unchecked		1 - 5 years	Yes	Unchecked	Checked	Unchecked	Unchecked	Unchecked		Every three months	Hospital or clinic where I am registered		10 - 30 minutes	200 - 500 Naira	Unchecked	Checked	Checked	Unchecked	Unchecked	Unchecked	Checked	Unchecked	Unchecked	Unchecked	Unchecked	Unchecked	Unchecked	Unchecked		Checked	Checked	Unchecked	Unchecked	Unchecked
438	Caregiver	Akwa Ibom	Akwa Ibom	Female	36-60	Married	Bachelor's Degree/HND	Not employed	Unchecked	Unchecked	Unchecked	HIV	Unchecked	Unchecked	Unchecked		6 - 10 years	Yes	Unchecked	Checked	Unchecked	Unchecked	Unchecked		Every six months	Hospital or clinic where I am registered		10 - 30 minutes	200 - 500 Naira	Unchecked	Checked	Checked	Unchecked	Unchecked	Unchecked	Unchecked	Unchecked	Unchecked	Unchecked	Unchecked	Checked	Unchecked	Unchecked		Checked	Unchecked	Unchecked	Unchecked	Unchecked
439	Caregiver	Akwa Ibom	Akwa Ibom	Female	18-35	Married	Bachelor's Degree/HND	Employed	Unchecked	Checked	Unchecked	HIV	Unchecked	Unchecked	Unchecked		1 - 5 years	Yes	Unchecked	Checked	Unchecked	Unchecked	Unchecked		Every six months	Hospital or clinic where I am registered		10 - 30 minutes	Above 1000 Naira	Unchecked	Checked	Checked	Unchecked	Unchecked	Unchecked	Checked	Unchecked	Unchecked	Unchecked	Unchecked	Checked	Unchecked	Unchecked		Checked	Checked	Unchecked	Unchecked	Unchecked
440	Caregiver	Akwa Ibom	Akwa Ibom	Male	36-60	Married	Bachelor's Degree/HND	Employed	Unchecked	Checked	Unchecked	HIV	Unchecked	Unchecked	Unchecked		1 - 5 years	Yes	Checked	Checked	Unchecked	Unchecked	Unchecked		Every six months	Hospital or clinic where I am registered		30 minutes - 1hour	Above 1000 Naira	Unchecked	Checked	Checked	Unchecked	Unchecked	Checked	Checked	Checked	Unchecked	Unchecked	Unchecked	Unchecked	Unchecked	Unchecked		Checked	Unchecked	Unchecked	Unchecked	Unchecked
441	Patients	Akwa Ibom	Akwa Ibom	Male	36-60	Married	Bachelor's Degree/HND	Employed	Unchecked	Unchecked	Unchecked	HIV	Unchecked	Unchecked	Unchecked		6 - 10 years	Yes	Unchecked	Checked	Unchecked	Unchecked	Unchecked		Every six months	Community-based delivery by healthcare provider		10 - 30 minutes	100 -200 Naira	Unchecked	Checked	Unchecked	Unchecked	Unchecked	Unchecked	Unchecked	Unchecked	Unchecked	Unchecked	Unchecked	Unchecked	Checked	Unchecked		Unchecked	Unchecked	Unchecked	Unchecked	Unchecked
442	Patients	Akwa Ibom	Akwa Ibom	Female	18-35	Single	WAEC/GCE/NECO	Employed	Unchecked	Unchecked	Unchecked	HIV	Unchecked	Unchecked	Unchecked		1 - 5 years	Yes	Unchecked	Checked	Unchecked	Unchecked	Unchecked		Every six months	Community-based delivery by healthcare provider		10 - 30 minutes	100 -200 Naira	Unchecked	Checked	Unchecked	Unchecked	Unchecked	Unchecked	Unchecked	Unchecked	Unchecked	Unchecked	Unchecked	Unchecked	Checked	Unchecked		Unchecked	Unchecked	Unchecked	Unchecked	Unchecked
443	Patients	Akwa Ibom	Akwa Ibom	Female	36-60	Married	WAEC/GCE/NECO	Employed	Unchecked	Unchecked	Unchecked	HIV	Unchecked	Unchecked	Unchecked		6 - 10 years	Yes	Unchecked	Checked	Unchecked	Unchecked	Unchecked		Every six months	Hospital or clinic where I am registered		10 - 30 minutes	200 - 500 Naira	Unchecked	Checked	Checked	Unchecked	Unchecked	Unchecked	Checked	Unchecked	Unchecked	Unchecked	Unchecked	Unchecked	Unchecked	Unchecked		Checked	Checked	Unchecked	Unchecked	Unchecked
445	Patients	Cross River	Cross River	Female	18-35	Single	WAEC/GCE/NECO	Not employed	Unchecked	Unchecked	Unchecked	HIV	Unchecked	Unchecked	Unchecked		1 - 5 years	Yes	Unchecked	Checked	Unchecked	Unchecked	Unchecked		Every six months	Hospital or clinic where I am registered		30 minutes - 1hour	200 - 500 Naira	Unchecked	Checked	Checked	Unchecked	Checked	Checked	Checked	Unchecked	Unchecked	Unchecked	Unchecked	Unchecked	Unchecked	Unchecked		Checked	Checked	Unchecked	Unchecked	Unchecked
446	Healthcare Workers	Cross River	Cross River	Male	18-35	Married	Bachelor's Degree/HND	Employed	Unchecked	Unchecked	Unchecked	Unchecked	Unchecked	Unchecked	Unchecked				Unchecked	Unchecked	Unchecked	Unchecked	Unchecked							Unchecked	Unchecked	Unchecked	Unchecked	Unchecked	Unchecked	Unchecked	Unchecked	Unchecked	Unchecked	Unchecked	Unchecked	Unchecked	Unchecked		Unchecked	Unchecked	Unchecked	Unchecked	Unchecked
447	Patients	Cross River	Cross River	Female	36-60	Separated	First school leaving certificate	Not employed	Unchecked	Unchecked	Unchecked	HIV	Unchecked	Unchecked	Unchecked		6 - 10 years	Yes	Unchecked	Checked	Unchecked	Unchecked	Unchecked		Every six months	Hospital or clinic where I am registered		10 - 30 minutes	200 - 500 Naira	Unchecked	Checked	Checked	Unchecked	Unchecked	Checked	Checked	Unchecked	Unchecked	Unchecked	Unchecked	Unchecked	Unchecked	Unchecked		Checked	Checked	Unchecked	Unchecked	Unchecked
448	Patients	Cross River	Cross River	Male	36-60	Married	WAEC/GCE/NECO	Employed	Unchecked	Unchecked	Unchecked	HIV	Unchecked	Unchecked	Unchecked		1 - 5 years	Yes	Unchecked	Checked	Unchecked	Unchecked	Unchecked		Every six months	Hospital or clinic where I am registered		30 minutes - 1hour	500 - 1000 Naira	Unchecked	Checked	Checked	Unchecked	Unchecked	Checked	Checked	Unchecked	Unchecked	Unchecked	Unchecked	Unchecked	Unchecked	Unchecked		Checked	Checked	Unchecked	Unchecked	Unchecked
449	Patients	Cross River	Cross River	Female	36-60	Widowed	WAEC/GCE/NECO	Employed	Unchecked	Unchecked	Unchecked	HIV	Unchecked	Unchecked	Unchecked		6 - 10 years	Yes	Unchecked	Checked	Unchecked	Unchecked	Unchecked		Every six months	Hospital or clinic where I am registered		30 minutes - 1hour	500 - 1000 Naira	Unchecked	Checked	Checked	Unchecked	Unchecked	Checked	Checked	Checked	Unchecked	Unchecked	Checked	Unchecked	Unchecked	Unchecked		Checked	Checked	Unchecked	Unchecked	Unchecked
450	Healthcare Workers	Benue	Benue	Male	18-35	Single	Bachelor's Degree/HND	Employed	Unchecked	Unchecked	Unchecked	Unchecked	Unchecked	Unchecked	Unchecked				Unchecked	Unchecked	Unchecked	Unchecked	Unchecked							Unchecked	Unchecked	Unchecked	Unchecked	Unchecked	Unchecked	Unchecked	Unchecked	Unchecked	Unchecked	Unchecked	Unchecked	Unchecked	Unchecked		Unchecked	Unchecked	Unchecked	Unchecked	Unchecked
451	Patients	Niger	Niger	Female	36-60	Married	First school leaving certificate	Employed	Unchecked	Checked	Unchecked	Unchecked	Unchecked	Tuberculosis	Unchecked		6 - 10 years	Yes	Checked	Checked	Unchecked	Unchecked	Unchecked		Whenever I run out of medication	Local pharmacy		More than 1 hour	100 -200 Naira	Checked	Checked	Checked	Unchecked	Unchecked	Checked	Checked	Unchecked	Unchecked	Unchecked	Unchecked	Checked	Unchecked	Unchecked		Checked	Checked	Unchecked	Unchecked	Unchecked
452	Healthcare Workers	Benue	Benue	Female	18-35	Single	WAEC/GCE/NECO	Employed	Unchecked	Unchecked	Unchecked	Unchecked	Unchecked	Unchecked	Unchecked				Unchecked	Unchecked	Unchecked	Unchecked	Unchecked							Unchecked	Unchecked	Unchecked	Unchecked	Unchecked	Unchecked	Unchecked	Unchecked	Unchecked	Unchecked	Unchecked	Unchecked	Unchecked	Unchecked		Unchecked	Unchecked	Unchecked	Unchecked	Unchecked
453	Patients	Cross River	Cross River	Male	18-35	Single	First school leaving certificate	Employed	Unchecked	Unchecked	Unchecked	HIV	Unchecked	Unchecked	Unchecked		1 - 5 years	Yes	Unchecked	Checked	Unchecked	Unchecked	Unchecked		Every three months	Community-based delivery by healthcare provider		30 minutes - 1hour	200 - 500 Naira	Unchecked	Checked	Checked	Unchecked	Unchecked	Unchecked	Checked	Unchecked	Unchecked	Unchecked	Checked	Unchecked	Unchecked	Unchecked		Unchecked	Checked	Unchecked	Unchecked	Unchecked
454	Patients	Akwa Ibom	Akwa Ibom	Female	36-60	Married	Bachelor's Degree/HND	Employed	Unchecked	Unchecked	Unchecked	HIV	Unchecked	Unchecked	Unchecked		6 - 10 years	Yes	Unchecked	Checked	Unchecked	Unchecked	Unchecked		Every six months	Hospital or clinic where I am registered		10 - 30 minutes	500 - 1000 Naira	Unchecked	Unchecked	Checked	Unchecked	Unchecked	Unchecked	Checked	Unchecked	Unchecked	Unchecked	Unchecked	Unchecked	Unchecked	Unchecked		Unchecked	Checked	Unchecked	Unchecked	Unchecked
455	Patients	Niger	Niger	Female	36-60	Married	WAEC/GCE/NECO	Not employed	Unchecked	Unchecked	Unchecked	HIV	Unchecked	Unchecked	Unchecked		6 - 10 years	Yes	Unchecked	Checked	Unchecked	Unchecked	Unchecked		Every six months	Hospital or clinic where I am registered		30 minutes - 1hour	100 -200 Naira	Unchecked	Unchecked	Unchecked	Unchecked	Unchecked	Checked	Unchecked	Unchecked	Unchecked	Unchecked	Unchecked	Unchecked	Checked	Unchecked		Unchecked	Unchecked	Unchecked	Unchecked	Unchecked
456	Patients	Akwa Ibom	Akwa Ibom	Female	36-60	Married	Bachelor's Degree/HND	Employed	Unchecked	Unchecked	Unchecked	HIV	Unchecked	Unchecked	Unchecked		More than 10 years	Yes	Unchecked	Checked	Unchecked	Unchecked	Unchecked		Every six months	Hospital or clinic where I am registered		30 minutes - 1hour	Above 1000 Naira	Unchecked	Checked	Unchecked	Unchecked	Unchecked	Unchecked	Checked	Unchecked	Unchecked	Unchecked	Unchecked	Unchecked	Unchecked	Unchecked		Unchecked	Checked	Unchecked	Unchecked	Unchecked
457	Healthcare Workers	Benue	Benue	Female	18-35	Married	Bachelor's Degree/HND	Employed	Unchecked	Unchecked	Unchecked	Unchecked	Unchecked	Unchecked	Unchecked				Unchecked	Unchecked	Unchecked	Unchecked	Unchecked							Unchecked	Unchecked	Unchecked	Unchecked	Unchecked	Unchecked	Unchecked	Unchecked	Unchecked	Unchecked	Unchecked	Unchecked	Unchecked	Unchecked		Unchecked	Unchecked	Unchecked	Unchecked	Unchecked
458	Healthcare Workers	Benue	Benue	Male	18-35	Married	Bachelor's Degree/HND	Employed	Unchecked	Unchecked	Unchecked	Unchecked	Unchecked	Unchecked	Unchecked				Unchecked	Unchecked	Unchecked	Unchecked	Unchecked							Unchecked	Unchecked	Unchecked	Unchecked	Unchecked	Unchecked	Unchecked	Unchecked	Unchecked	Unchecked	Unchecked	Unchecked	Unchecked	Unchecked		Unchecked	Unchecked	Unchecked	Unchecked	Unchecked
459	Patients	Niger	Niger	Male	Above 60	Married	Bachelor's Degree/HND	Not employed	Unchecked	Unchecked	Unchecked	Unchecked	Unchecked	Tuberculosis	Unchecked		6 months-1 year	Yes	Unchecked	Checked	Unchecked	Checked	Unchecked		Every three months	Hospital or clinic where I am registered		10 - 30 minutes	500 - 1000 Naira	Checked	Unchecked	Unchecked	Unchecked	Unchecked	Unchecked	Checked	Checked	Unchecked	Unchecked	Unchecked	Unchecked	Unchecked	Unchecked		Checked	Unchecked	Unchecked	Unchecked	Unchecked
460	Patients	Niger	Niger	Female	36-60	Widowed	WAEC/GCE/NECO	Not employed	Unchecked	Unchecked	Unchecked	HIV	Unchecked	Unchecked	Unchecked		More than 10 years	Yes	Unchecked	Checked	Unchecked	Unchecked	Unchecked		Every six months	Hospital or clinic where I am registered		Less than 10 minutes	500 - 1000 Naira	Unchecked	Unchecked	Checked	Unchecked	Unchecked	Unchecked	Unchecked	Unchecked	Unchecked	Unchecked	Unchecked	Unchecked	Unchecked	Checked	Non	Unchecked	Checked	Unchecked	Unchecked	Unchecked
461	Patients	Akwa Ibom	Akwa Ibom	Male	36-60	Married	First school leaving certificate	Employed	Unchecked	Unchecked	Unchecked	HIV	Unchecked	Unchecked	Unchecked		1 - 5 years	Yes	Unchecked	Checked	Unchecked	Unchecked	Unchecked		Every six months	Hospital or clinic where I am registered		10 - 30 minutes	200 - 500 Naira	Unchecked	Unchecked	Checked	Unchecked	Unchecked	Unchecked	Checked	Unchecked	Unchecked	Unchecked	Unchecked	Unchecked	Unchecked	Unchecked		Unchecked	Checked	Unchecked	Unchecked	Unchecked
462	Patients	Niger	Niger	Male	36-60	Married	WAEC/GCE/NECO	Not employed	Unchecked	Unchecked	Unchecked	HIV	Unchecked	Unchecked	Unchecked		6 - 10 years	Yes	Unchecked	Checked	Unchecked	Unchecked	Unchecked		Every six months	Hospital or clinic where I am registered		30 minutes - 1hour	100 -200 Naira	Unchecked	Unchecked	Unchecked	Unchecked	Unchecked	Checked	Unchecked	Unchecked	Unchecked	Unchecked	Unchecked	Unchecked	Checked	Unchecked		Unchecked	Unchecked	Unchecked	Unchecked	Unchecked
463	Patients	Niger	Niger	Female	36-60	Married	WAEC/GCE/NECO	Not employed	Unchecked	Unchecked	Unchecked	HIV	Unchecked	Unchecked	Unchecked		More than 10 years	Yes	Unchecked	Checked	Unchecked	Unchecked	Unchecked		Every six months	Hospital or clinic where I am registered		10 - 30 minutes	Above 1000 Naira	Unchecked	Unchecked	Checked	Unchecked	Unchecked	Unchecked	Unchecked	Unchecked	Unchecked	Unchecked	Unchecked	Unchecked	Unchecked	Checked	Non	Unchecked	Checked	Unchecked	Unchecked	Unchecked
465	Healthcare Workers	Akwa Ibom	Akwa Ibom	Female	36-60	Married	Bachelor's Degree/HND	Employed	Unchecked	Unchecked	Unchecked	Unchecked	Unchecked	Unchecked	Unchecked				Unchecked	Unchecked	Unchecked	Unchecked	Unchecked							Unchecked	Unchecked	Unchecked	Unchecked	Unchecked	Unchecked	Unchecked	Unchecked	Unchecked	Unchecked	Unchecked	Unchecked	Unchecked	Unchecked		Unchecked	Unchecked	Unchecked	Unchecked	Unchecked
466	Healthcare Workers	Akwa Ibom	Akwa Ibom	Female	18-35	Married	Bachelor's Degree/HND	Employed	Unchecked	Unchecked	Unchecked	Unchecked	Unchecked	Unchecked	Unchecked				Unchecked	Unchecked	Unchecked	Unchecked	Unchecked							Unchecked	Unchecked	Unchecked	Unchecked	Unchecked	Unchecked	Unchecked	Unchecked	Unchecked	Unchecked	Unchecked	Unchecked	Unchecked	Unchecked		Unchecked	Unchecked	Unchecked	Unchecked	Unchecked
467	Healthcare Workers	Akwa Ibom	Akwa Ibom	Male	18-35	Single	Bachelor's Degree/HND	Employed	Unchecked	Unchecked	Unchecked	Unchecked	Unchecked	Unchecked	Unchecked				Unchecked	Unchecked	Unchecked	Unchecked	Unchecked							Unchecked	Unchecked	Unchecked	Unchecked	Unchecked	Unchecked	Unchecked	Unchecked	Unchecked	Unchecked	Unchecked	Unchecked	Unchecked	Unchecked		Unchecked	Unchecked	Unchecked	Unchecked	Unchecked
468	Patients	Akwa Ibom	Akwa Ibom	Male	18-35	Single	WAEC/GCE/NECO	Not employed	Unchecked	Unchecked	Unchecked	HIV	Unchecked	Unchecked	Unchecked		1 - 5 years	Yes	Unchecked	Checked	Unchecked	Unchecked	Unchecked		Every six months	Community-based delivery by healthcare provider		30 minutes - 1hour	100 -200 Naira	Unchecked	Unchecked	Checked	Unchecked	Unchecked	Unchecked	Unchecked	Unchecked	Unchecked	Unchecked	Unchecked	Unchecked	Checked	Unchecked		Unchecked	Unchecked	Unchecked	Unchecked	Unchecked
469	Patients	Akwa Ibom	Akwa Ibom	Female	18-35	Married	First school leaving certificate	Not employed	Unchecked	Unchecked	Unchecked	HIV	Unchecked	Unchecked	Unchecked		1 - 5 years	Yes	Unchecked	Checked	Unchecked	Unchecked	Unchecked		Every three months	Hospital or clinic where I am registered		10 - 30 minutes	100 -200 Naira	Unchecked	Unchecked	Checked	Unchecked	Unchecked	Unchecked	Unchecked	Unchecked	Unchecked	Unchecked	Checked	Unchecked	Unchecked	Unchecked		Unchecked	Checked	Unchecked	Unchecked	Unchecked
470	Patients	Niger	Niger	Male	36-60	Married	No formal education	Not employed	Unchecked	Unchecked	Unchecked	HIV	Unchecked	Unchecked	Unchecked		6 - 10 years	Yes	Unchecked	Checked	Unchecked	Unchecked	Unchecked		Every six months	Hospital or clinic where I am registered		30 minutes - 1hour	Above 1000 Naira	Unchecked	Checked	Unchecked	Unchecked	Unchecked	Checked	Unchecked	Unchecked	Unchecked	Unchecked	Unchecked	Unchecked	Checked	Unchecked		Unchecked	Unchecked	Unchecked	Unchecked	Unchecked
471	Patients	Akwa Ibom	Akwa Ibom	Female	36-60	Married	First school leaving certificate	Not employed	Unchecked	Checked	Unchecked	HIV	Unchecked	Unchecked	Unchecked		1 - 5 years	Yes	Unchecked	Checked	Unchecked	Unchecked	Unchecked		Every three months	Hospital or clinic where I am registered		10 - 30 minutes	500 - 1000 Naira	Unchecked	Unchecked	Checked	Unchecked	Unchecked	Unchecked	Unchecked	Unchecked	Unchecked	Unchecked	Unchecked	Unchecked	Checked	Unchecked		Unchecked	Unchecked	Unchecked	Unchecked	Unchecked
472	Healthcare Workers	Niger	Niger	Male	36-60	Married	Bachelor's Degree/HND	Employed	Unchecked	Unchecked	Unchecked	Unchecked	Unchecked	Unchecked	Unchecked				Unchecked	Unchecked	Unchecked	Unchecked	Unchecked							Unchecked	Unchecked	Unchecked	Unchecked	Unchecked	Unchecked	Unchecked	Unchecked	Unchecked	Unchecked	Unchecked	Unchecked	Unchecked	Unchecked		Unchecked	Unchecked	Unchecked	Unchecked	Unchecked
473	Patients	Akwa Ibom	Akwa Ibom	Male	36-60	Married	No formal education	Not employed	Unchecked	Unchecked	Unchecked	HIV	Unchecked	Unchecked	Unchecked		1 - 5 years	Yes	Unchecked	Checked	Unchecked	Unchecked	Unchecked		Every six months	Community-based delivery by healthcare provider		30 minutes - 1hour	I don't know	Unchecked	Unchecked	Checked	Unchecked	Unchecked	Unchecked	Unchecked	Unchecked	Unchecked	Unchecked	Unchecked	Unchecked	Checked	Unchecked		Unchecked	Unchecked	Unchecked	Unchecked	Unchecked
474	Patients	Akwa Ibom	Akwa Ibom	Female	18-35	Married	WAEC/GCE/NECO	Not employed	Unchecked	Unchecked	Unchecked	HIV	Unchecked	Unchecked	Unchecked		1 - 5 years	Yes	Unchecked	Checked	Unchecked	Unchecked	Unchecked		Every six months	Hospital or clinic where I am registered		10 - 30 minutes	100 -200 Naira	Unchecked	Unchecked	Checked	Unchecked	Unchecked	Unchecked	Checked	Unchecked	Unchecked	Unchecked	Unchecked	Unchecked	Unchecked	Unchecked		Unchecked	Checked	Unchecked	Unchecked	Unchecked
475	Patients	Akwa Ibom	Akwa Ibom	Female	18-35	Married	WAEC/GCE/NECO	Not employed	Unchecked	Unchecked	Unchecked	HIV	Unchecked	Unchecked	Unchecked		1 - 5 years	Yes	Unchecked	Checked	Unchecked	Unchecked	Unchecked		Every six months	Hospital or clinic where I am registered		10 - 30 minutes	100 -200 Naira	Unchecked	Unchecked	Checked	Unchecked	Unchecked	Unchecked	Unchecked	Unchecked	Unchecked	Unchecked	Unchecked	Unchecked	Checked	Unchecked		Unchecked	Unchecked	Unchecked	Unchecked	Unchecked
476	Healthcare Workers	Akwa Ibom	Akwa Ibom	Female	18-35	Married	Bachelor's Degree/HND	Employed	Unchecked	Unchecked	Unchecked	Unchecked	Unchecked	Unchecked	Unchecked				Unchecked	Unchecked	Unchecked	Unchecked	Unchecked							Unchecked	Unchecked	Unchecked	Unchecked	Unchecked	Unchecked	Unchecked	Unchecked	Unchecked	Unchecked	Unchecked	Unchecked	Unchecked	Unchecked		Unchecked	Unchecked	Unchecked	Unchecked	Unchecked
477	Healthcare Workers	Akwa Ibom	Akwa Ibom	Female	18-35	Married	Bachelor's Degree/HND	Employed	Unchecked	Unchecked	Unchecked	Unchecked	Unchecked	Unchecked	Unchecked				Unchecked	Unchecked	Unchecked	Unchecked	Unchecked							Unchecked	Unchecked	Unchecked	Unchecked	Unchecked	Unchecked	Unchecked	Unchecked	Unchecked	Unchecked	Unchecked	Unchecked	Unchecked	Unchecked		Unchecked	Unchecked	Unchecked	Unchecked	Unchecked
478	Patients	Akwa Ibom	Akwa Ibom	Male	36-60	Married	Bachelor's Degree/HND	Not employed	Unchecked	Unchecked	Unchecked	HIV	Unchecked	Unchecked	Unchecked		1 - 5 years	Yes	Unchecked	Checked	Unchecked	Unchecked	Unchecked		Every six months	Community-based delivery by healthcare provider		10 - 30 minutes	I don't know	Unchecked	Checked	Unchecked	Unchecked	Unchecked	Unchecked	Unchecked	Unchecked	Unchecked	Unchecked	Unchecked	Unchecked	Checked	Unchecked		Unchecked	Unchecked	Unchecked	Unchecked	Unchecked
479	Healthcare Workers	Akwa Ibom	Akwa Ibom	Female	36-60	Married	Bachelor's Degree/HND	Employed	Unchecked	Unchecked	Unchecked	Unchecked	Unchecked	Unchecked	Unchecked				Unchecked	Unchecked	Unchecked	Unchecked	Unchecked							Unchecked	Unchecked	Unchecked	Unchecked	Unchecked	Unchecked	Unchecked	Unchecked	Unchecked	Unchecked	Unchecked	Unchecked	Unchecked	Unchecked		Unchecked	Unchecked	Unchecked	Unchecked	Unchecked
480	Healthcare Workers	Akwa Ibom	Akwa Ibom	Male	18-35	Single	Bachelor's Degree/HND	Employed	Unchecked	Unchecked	Unchecked	Unchecked	Unchecked	Unchecked	Unchecked				Unchecked	Unchecked	Unchecked	Unchecked	Unchecked							Unchecked	Unchecked	Unchecked	Unchecked	Unchecked	Unchecked	Unchecked	Unchecked	Unchecked	Unchecked	Unchecked	Unchecked	Unchecked	Unchecked		Unchecked	Unchecked	Unchecked	Unchecked	Unchecked
481	Healthcare Workers	Akwa Ibom	Akwa Ibom	Male	18-35	Single	Bachelor's Degree/HND	Employed	Unchecked	Unchecked	Unchecked	Unchecked	Unchecked	Unchecked	Unchecked				Unchecked	Unchecked	Unchecked	Unchecked	Unchecked							Unchecked	Unchecked	Unchecked	Unchecked	Unchecked	Unchecked	Unchecked	Unchecked	Unchecked	Unchecked	Unchecked	Unchecked	Unchecked	Unchecked		Unchecked	Unchecked	Unchecked	Unchecked	Unchecked
482	Healthcare Workers	Benue	Akwa Ibom	Female	18-35	Single	Bachelor's Degree/HND	Employed	Unchecked	Unchecked	Unchecked	Unchecked	Unchecked	Unchecked	Unchecked				Unchecked	Unchecked	Unchecked	Unchecked	Unchecked							Unchecked	Unchecked	Unchecked	Unchecked	Unchecked	Unchecked	Unchecked	Unchecked	Unchecked	Unchecked	Unchecked	Unchecked	Unchecked	Unchecked		Unchecked	Unchecked	Unchecked	Unchecked	Unchecked
483	Healthcare Workers	Akwa Ibom	Akwa Ibom	Female	18-35	Married	Bachelor's Degree/HND	Employed	Unchecked	Unchecked	Unchecked	Unchecked	Unchecked	Unchecked	Unchecked				Unchecked	Unchecked	Unchecked	Unchecked	Unchecked							Unchecked	Unchecked	Unchecked	Unchecked	Unchecked	Unchecked	Unchecked	Unchecked	Unchecked	Unchecked	Unchecked	Unchecked	Unchecked	Unchecked		Unchecked	Unchecked	Unchecked	Unchecked	Unchecked
484	Healthcare Workers	Benue	Akwa Ibom	Male	18-35	Single	Bachelor's Degree/HND	Employed	Unchecked	Unchecked	Unchecked	Unchecked	Unchecked	Unchecked	Unchecked				Unchecked	Unchecked	Unchecked	Unchecked	Unchecked							Unchecked	Unchecked	Unchecked	Unchecked	Unchecked	Unchecked	Unchecked	Unchecked	Unchecked	Unchecked	Unchecked	Unchecked	Unchecked	Unchecked		Unchecked	Unchecked	Unchecked	Unchecked	Unchecked
485	Healthcare Workers	Akwa Ibom	Akwa Ibom	Female	36-60	Married	Bachelor's Degree/HND	Employed	Unchecked	Unchecked	Unchecked	Unchecked	Unchecked	Unchecked	Unchecked				Unchecked	Unchecked	Unchecked	Unchecked	Unchecked							Unchecked	Unchecked	Unchecked	Unchecked	Unchecked	Unchecked	Unchecked	Unchecked	Unchecked	Unchecked	Unchecked	Unchecked	Unchecked	Unchecked		Unchecked	Unchecked	Unchecked	Unchecked	Unchecked
486	Healthcare Workers	Akwa Ibom	Akwa Ibom	Female	36-60	Married	WAEC/GCE/NECO	Employed	Unchecked	Unchecked	Unchecked	Unchecked	Unchecked	Unchecked	Unchecked				Unchecked	Unchecked	Unchecked	Unchecked	Unchecked							Unchecked	Unchecked	Unchecked	Unchecked	Unchecked	Unchecked	Unchecked	Unchecked	Unchecked	Unchecked	Unchecked	Unchecked	Unchecked	Unchecked		Unchecked	Unchecked	Unchecked	Unchecked	Unchecked
487	Patients	Akwa Ibom	Akwa Ibom	Female	18-35	Married	WAEC/GCE/NECO	Not employed	Unchecked	Unchecked	Unchecked	HIV	Unchecked	Unchecked	Unchecked		1 - 5 years	Yes	Unchecked	Checked	Unchecked	Unchecked	Unchecked		Every six months	Community-based delivery by healthcare provider		10 - 30 minutes	100 -200 Naira	Unchecked	Checked	Checked	Unchecked	Unchecked	Unchecked	Checked	Unchecked	Unchecked	Unchecked	Unchecked	Unchecked	Unchecked	Unchecked		Checked	Checked	Unchecked	Unchecked	Unchecked
488	Healthcare Workers	Others	Oyo	Female	18-35	Single	Masters/MBBS	Employed	Unchecked	Unchecked	Unchecked	Unchecked	Unchecked	Unchecked	Unchecked				Unchecked	Unchecked	Unchecked	Unchecked	Unchecked							Unchecked	Unchecked	Unchecked	Unchecked	Unchecked	Unchecked	Unchecked	Unchecked	Unchecked	Unchecked	Unchecked	Unchecked	Unchecked	Unchecked		Unchecked	Unchecked	Unchecked	Unchecked	Unchecked
489	Caregiver	Akwa Ibom	Akwa Ibom	Female	36-60	Separated	WAEC/GCE/NECO	Employed	Unchecked	Unchecked	Unchecked	HIV	Unchecked	Unchecked	Unchecked		1 - 5 years	Yes	Unchecked	Checked	Unchecked	Unchecked	Unchecked		Every six months	Hospital or clinic where I am registered		30 minutes - 1hour	Above 1000 Naira	Checked	Checked	Checked	Unchecked	Unchecked	Unchecked	Checked	Unchecked	Unchecked	Unchecked	Unchecked	Checked	Unchecked	Unchecked		Checked	Checked	Unchecked	Unchecked	Unchecked
490	Patients	Akwa Ibom	Akwa Ibom	Male	18-35	Married	Bachelor's Degree/HND	Employed	Unchecked	Unchecked	Unchecked	HIV	Unchecked	Unchecked	Unchecked		1 - 5 years	Yes	Unchecked	Checked	Unchecked	Unchecked	Unchecked		Every six months	Hospital or clinic where I am registered		30 minutes - 1hour	200 - 500 Naira	Checked	Unchecked	Checked	Unchecked	Unchecked	Unchecked	Checked	Checked	Unchecked	Unchecked	Unchecked	Unchecked	Unchecked	Unchecked		Checked	Checked	Unchecked	Unchecked	Unchecked
491	Patients	Akwa Ibom	Akwa Ibom	Male	36-60	Married	Bachelor's Degree/HND	Employed	Unchecked	Unchecked	Unchecked	HIV	Unchecked	Unchecked	Unchecked		6 - 10 years	Yes	Unchecked	Checked	Unchecked	Unchecked	Unchecked		Every six months	Hospital or clinic where I am registered		10 - 30 minutes	500 - 1000 Naira	Checked	Checked	Checked	Unchecked	Unchecked	Unchecked	Checked	Checked	Unchecked	Unchecked	Unchecked	Unchecked	Unchecked	Unchecked		Checked	Checked	Unchecked	Unchecked	Unchecked
492	Patients	Akwa Ibom	Akwa Ibom	Male	18-35	Married	Bachelor's Degree/HND	Employed	Unchecked	Unchecked	Unchecked	HIV	Unchecked	Unchecked	Unchecked		1 - 5 years	Yes	Unchecked	Checked	Unchecked	Unchecked	Unchecked		Every six months	Hospital or clinic where I am registered		10 - 30 minutes	500 - 1000 Naira	Checked	Checked	Checked	Unchecked	Unchecked	Unchecked	Checked	Checked	Unchecked	Unchecked	Unchecked	Unchecked	Unchecked	Unchecked		Checked	Checked	Unchecked	Unchecked	Unchecked
493	Patients	Akwa Ibom	Akwa Ibom	Male	18-35	Married	WAEC/GCE/NECO	Employed	Unchecked	Unchecked	Unchecked	HIV	Unchecked	Unchecked	Unchecked		1 - 5 years	Yes	Unchecked	Checked	Unchecked	Unchecked	Unchecked		Every six months	Hospital or clinic where I am registered		30 minutes - 1hour	500 - 1000 Naira	Checked	Checked	Checked	Unchecked	Unchecked	Unchecked	Checked	Checked	Unchecked	Unchecked	Unchecked	Unchecked	Unchecked	Unchecked		Checked	Checked	Unchecked	Unchecked	Unchecked
494	Patients	Akwa Ibom	Akwa Ibom	Male	18-35	Married	Bachelor's Degree/HND	Employed	Unchecked	Unchecked	Unchecked	HIV	Unchecked	Unchecked	Unchecked		6 - 10 years	Yes	Unchecked	Checked	Unchecked	Unchecked	Unchecked		Every six months	Hospital or clinic where I am registered		30 minutes - 1hour	500 - 1000 Naira	Checked	Checked	Checked	Unchecked	Unchecked	Unchecked	Checked	Checked	Unchecked	Unchecked	Unchecked	Unchecked	Unchecked	Unchecked		Checked	Checked	Unchecked	Unchecked	Unchecked
495	Patients	Akwa Ibom	Akwa Ibom	Male	Above 60	Married	Bachelor's Degree/HND	Employed	Unchecked	Unchecked	Unchecked	HIV	Unchecked	Unchecked	Unchecked		6 - 10 years	Yes	Unchecked	Checked	Unchecked	Unchecked	Unchecked		Every six months	Community-based delivery by healthcare provider		10 - 30 minutes	100 -200 Naira	Unchecked	Checked	Unchecked	Unchecked	Unchecked	Unchecked	Checked	Unchecked	Unchecked	Unchecked	Unchecked	Unchecked	Unchecked	Unchecked		Checked	Checked	Unchecked	Unchecked	Unchecked
496	Patients	Akwa Ibom	Akwa Ibom	Male	18-35	Single	No formal education	Not employed	Unchecked	Unchecked	Unchecked	HIV	Unchecked	Unchecked	Unchecked		1 - 5 years	Yes	Unchecked	Checked	Unchecked	Unchecked	Unchecked		Every six months	Hospital or clinic where I am registered		10 - 30 minutes	200 - 500 Naira	Unchecked	Checked	Checked	Unchecked	Unchecked	Unchecked	Checked	Checked	Unchecked	Unchecked	Unchecked	Unchecked	Unchecked	Unchecked		Checked	Checked	Unchecked	Unchecked	Unchecked
497	Caregiver	Akwa Ibom	Akwa Ibom	Female	18-35	Married	Bachelor's Degree/HND	Employed	Unchecked	Checked	Unchecked	HIV	Unchecked	Unchecked	Unchecked		1 - 5 years	Yes	Unchecked	Checked	Unchecked	Unchecked	Unchecked		Monthly	Hospital or clinic where I am registered		30 minutes - 1hour	500 - 1000 Naira	Checked	Unchecked	Checked	Unchecked	Unchecked	Unchecked	Checked	Unchecked	Unchecked	Unchecked	Checked	Unchecked	Unchecked	Unchecked		Unchecked	Checked	Unchecked	Unchecked	Unchecked
498	Patients	Akwa Ibom	Akwa Ibom	Male	Above 60	Married	WAEC/GCE/NECO	Not employed	Unchecked	Checked	Unchecked	HIV	Unchecked	Unchecked	Unchecked		More than 10 years	Yes	Checked	Checked	Unchecked	Unchecked	Unchecked		Every six months	Hospital or clinic where I am registered		10 - 30 minutes	100 -200 Naira	Unchecked	Checked	Unchecked	Unchecked	Unchecked	Unchecked	Checked	Unchecked	Unchecked	Unchecked	Unchecked	Unchecked	Unchecked	Unchecked		Checked	Unchecked	Unchecked	Unchecked	Unchecked
499	Patients	Akwa Ibom	Akwa Ibom	Male	18-35	Single	WAEC/GCE/NECO	Employed	Unchecked	Unchecked	Unchecked	HIV	Unchecked	Unchecked	Unchecked		1 - 5 years	Yes	Unchecked	Checked	Unchecked	Unchecked	Unchecked		Every six months	Hospital or clinic where I am registered		30 minutes - 1hour	500 - 1000 Naira	Unchecked	Checked	Checked	Unchecked	Unchecked	Unchecked	Checked	Checked	Unchecked	Unchecked	Unchecked	Unchecked	Unchecked	Unchecked		Checked	Checked	Unchecked	Unchecked	Unchecked
500	Patients	Akwa Ibom	Akwa Ibom	Female	18-35	Married	WAEC/GCE/NECO	Employed	Unchecked	Unchecked	Unchecked	HIV	Unchecked	Unchecked	Unchecked		1 - 5 years	Yes	Unchecked	Checked	Unchecked	Unchecked	Unchecked		Every six months	Hospital or clinic where I am registered		30 minutes - 1hour	500 - 1000 Naira	Unchecked	Checked	Checked	Unchecked	Unchecked	Unchecked	Checked	Checked	Unchecked	Unchecked	Unchecked	Unchecked	Unchecked	Unchecked		Checked	Unchecked	Unchecked	Unchecked	Unchecked
501	Healthcare Workers	Akwa Ibom	Akwa Ibom	Male	18-35	Single	Bachelor's Degree/HND	Employed	Unchecked	Unchecked	Unchecked	Unchecked	Unchecked	Unchecked	Unchecked				Unchecked	Unchecked	Unchecked	Unchecked	Unchecked							Unchecked	Unchecked	Unchecked	Unchecked	Unchecked	Unchecked	Unchecked	Unchecked	Unchecked	Unchecked	Unchecked	Unchecked	Unchecked	Unchecked		Unchecked	Unchecked	Unchecked	Unchecked	Unchecked
502	Patients	Niger	Niger	Male	36-60	Married	First school leaving certificate	Employed	Unchecked	Unchecked	Unchecked	HIV	Unchecked	Unchecked	Unchecked		1 - 5 years	Yes	Unchecked	Checked	Unchecked	Unchecked	Unchecked		Every six months	Hospital or clinic where I am registered		10 - 30 minutes	Above 1000 Naira	Unchecked	Unchecked	Checked	Unchecked	Unchecked	Unchecked	Unchecked	Unchecked	Unchecked	Unchecked	Unchecked	Unchecked	Checked	Unchecked		Unchecked	Unchecked	Unchecked	Unchecked	Unchecked
503	Healthcare Workers	Akwa Ibom	Akwa Ibom	Male	18-35	Single	Bachelor's Degree/HND	Employed	Unchecked	Unchecked	Unchecked	Unchecked	Unchecked	Unchecked	Unchecked				Unchecked	Unchecked	Unchecked	Unchecked	Unchecked							Unchecked	Unchecked	Unchecked	Unchecked	Unchecked	Unchecked	Unchecked	Unchecked	Unchecked	Unchecked	Unchecked	Unchecked	Unchecked	Unchecked		Unchecked	Unchecked	Unchecked	Unchecked	Unchecked
504	Healthcare Workers	Akwa Ibom	Akwa Ibom	Male	18-35	Single	Bachelor's Degree/HND	Employed	Unchecked	Unchecked	Unchecked	Unchecked	Unchecked	Unchecked	Unchecked				Unchecked	Unchecked	Unchecked	Unchecked	Unchecked							Unchecked	Unchecked	Unchecked	Unchecked	Unchecked	Unchecked	Unchecked	Unchecked	Unchecked	Unchecked	Unchecked	Unchecked	Unchecked	Unchecked		Unchecked	Unchecked	Unchecked	Unchecked	Unchecked
505	Healthcare Workers	Akwa Ibom	Akwa Ibom	Male	18-35	Single	Bachelor's Degree/HND	Employed	Unchecked	Unchecked	Unchecked	Unchecked	Unchecked	Unchecked	Unchecked				Unchecked	Unchecked	Unchecked	Unchecked	Unchecked							Unchecked	Unchecked	Unchecked	Unchecked	Unchecked	Unchecked	Unchecked	Unchecked	Unchecked	Unchecked	Unchecked	Unchecked	Unchecked	Unchecked		Unchecked	Unchecked	Unchecked	Unchecked	Unchecked
506	Patients	Niger	Niger	Male	18-35	Single	No formal education	Employed	Unchecked	Unchecked	Unchecked	HIV	Unchecked	Unchecked	Unchecked		6 months-1 year	Yes	Unchecked	Checked	Unchecked	Unchecked	Unchecked		Every six months	Hospital or clinic where I am registered		10 - 30 minutes	200 - 500 Naira	Unchecked	Unchecked	Checked	Unchecked	Unchecked	Unchecked	Unchecked	Unchecked	Unchecked	Unchecked	Unchecked	Unchecked	Checked	Unchecked		Unchecked	Unchecked	Unchecked	Unchecked	Unchecked
507	Healthcare Workers	Akwa Ibom	Akwa Ibom	Female	18-35	Single	Bachelor's Degree/HND	Employed	Unchecked	Unchecked	Unchecked	Unchecked	Unchecked	Unchecked	Unchecked				Unchecked	Unchecked	Unchecked	Unchecked	Unchecked							Unchecked	Unchecked	Unchecked	Unchecked	Unchecked	Unchecked	Unchecked	Unchecked	Unchecked	Unchecked	Unchecked	Unchecked	Unchecked	Unchecked		Unchecked	Unchecked	Unchecked	Unchecked	Unchecked
508	Patients	Akwa Ibom	Akwa Ibom	Female	18-35	Married	Bachelor's Degree/HND	Employed	Unchecked	Unchecked	Unchecked	HIV	Unchecked	Unchecked	Unchecked		1 - 5 years	Yes	Unchecked	Checked	Unchecked	Unchecked	Unchecked		Every three months	Hospital or clinic where I am registered		10 - 30 minutes	200 - 500 Naira	Unchecked	Checked	Checked	Unchecked	Unchecked	Unchecked	Checked	Unchecked	Unchecked	Unchecked	Unchecked	Unchecked	Unchecked	Unchecked		Checked	Checked	Unchecked	Unchecked	Unchecked
510	Patients	Niger	Niger	Female	18-35	Married	No formal education	Not employed	Unchecked	Unchecked	Unchecked	HIV	Unchecked	Unchecked	Unchecked		1 - 5 years	Yes	Unchecked	Checked	Unchecked	Unchecked	Unchecked		Every six months	Community-based delivery by healthcare provider		More than 1 hour	200 - 500 Naira	Unchecked	Unchecked	Checked	Unchecked	Unchecked	Unchecked	Unchecked	Unchecked	Unchecked	Unchecked	Unchecked	Unchecked	Checked	Unchecked		Unchecked	Unchecked	Unchecked	Unchecked	Unchecked
511	Patients	Akwa Ibom	Akwa Ibom	Male	18-35	Single	Bachelor's Degree/HND	Employed	Unchecked	Unchecked	Unchecked	HIV	Unchecked	Unchecked	Unchecked		1 - 5 years	Yes	Unchecked	Checked	Unchecked	Unchecked	Unchecked		Every six months	Community-based delivery by healthcare provider		10 - 30 minutes	100 -200 Naira	Unchecked	Checked	Checked	Unchecked	Unchecked	Unchecked	Unchecked	Unchecked	Unchecked	Unchecked	Unchecked	Unchecked	Checked	Unchecked		Unchecked	Unchecked	Unchecked	Unchecked	Unchecked
512	Patients	Akwa Ibom	Akwa Ibom	Female	18-35	Single	First school leaving certificate	Employed	Unchecked	Unchecked	Unchecked	HIV	Unchecked	Unchecked	Unchecked		1 - 5 years	Yes	Unchecked	Checked	Unchecked	Unchecked	Unchecked		Every six months	Hospital or clinic where I am registered		10 - 30 minutes	200 - 500 Naira	Unchecked	Checked	Checked	Unchecked	Unchecked	Unchecked	Unchecked	Unchecked	Unchecked	Unchecked	Unchecked	Unchecked	Checked	Unchecked		Unchecked	Unchecked	Unchecked	Unchecked	Unchecked
513	Healthcare Workers	Akwa Ibom	Akwa Ibom	Male	36-60	Married	WAEC/GCE/NECO	Employed	Unchecked	Unchecked	Unchecked	Unchecked	Unchecked	Unchecked	Unchecked				Unchecked	Unchecked	Unchecked	Unchecked	Unchecked							Unchecked	Unchecked	Unchecked	Unchecked	Unchecked	Unchecked	Unchecked	Unchecked	Unchecked	Unchecked	Unchecked	Unchecked	Unchecked	Unchecked		Unchecked	Unchecked	Unchecked	Unchecked	Unchecked
514	Patients	Akwa Ibom	Akwa Ibom	Male	36-60	Married	Bachelor's Degree/HND	Employed	Unchecked	Unchecked	Unchecked	HIV	Unchecked	Unchecked	Unchecked		1 - 5 years	Yes	Unchecked	Checked	Unchecked	Unchecked	Unchecked		Every six months	Hospital or clinic where I am registered		10 - 30 minutes	200 - 500 Naira	Unchecked	Checked	Checked	Unchecked	Unchecked	Unchecked	Checked	Unchecked	Unchecked	Unchecked	Unchecked	Unchecked	Unchecked	Unchecked		Unchecked	Checked	Unchecked	Unchecked	Unchecked
515	Healthcare Workers	Benue	Benue	Female	18-35	Single	Bachelor's Degree/HND	Employed	Unchecked	Unchecked	Unchecked	Unchecked	Unchecked	Unchecked	Unchecked				Unchecked	Unchecked	Unchecked	Unchecked	Unchecked							Unchecked	Unchecked	Unchecked	Unchecked	Unchecked	Unchecked	Unchecked	Unchecked	Unchecked	Unchecked	Unchecked	Unchecked	Unchecked	Unchecked		Unchecked	Unchecked	Unchecked	Unchecked	Unchecked
516	Patients	Akwa Ibom	Akwa Ibom	Female	18-35	Single	Bachelor's Degree/HND	Employed	Unchecked	Unchecked	Unchecked	HIV	Unchecked	Unchecked	Unchecked		1 - 5 years	Yes	Unchecked	Checked	Unchecked	Unchecked	Unchecked		Every six months	Community-based delivery by healthcare provider		10 - 30 minutes	100 -200 Naira	Unchecked	Checked	Checked	Unchecked	Unchecked	Unchecked	Checked	Unchecked	Unchecked	Unchecked	Unchecked	Unchecked	Unchecked	Unchecked		Checked	Checked	Unchecked	Unchecked	Unchecked
517	Healthcare Workers	Benue	Benue	Male	36-60	Single	Bachelor's Degree/HND	Employed	Unchecked	Unchecked	Unchecked	Unchecked	Unchecked	Unchecked	Unchecked				Unchecked	Unchecked	Unchecked	Unchecked	Unchecked							Unchecked	Unchecked	Unchecked	Unchecked	Unchecked	Unchecked	Unchecked	Unchecked	Unchecked	Unchecked	Unchecked	Unchecked	Unchecked	Unchecked		Unchecked	Unchecked	Unchecked	Unchecked	Unchecked
518	Patients	Akwa Ibom	Akwa Ibom	Male	18-35	Married	Bachelor's Degree/HND	Employed	Unchecked	Unchecked	Unchecked	HIV	Unchecked	Unchecked	Unchecked		1 - 5 years	Yes	Unchecked	Checked	Unchecked	Unchecked	Unchecked		Every three months	Hospital or clinic where I am registered		10 - 30 minutes	200 - 500 Naira	Unchecked	Checked	Checked	Unchecked	Unchecked	Unchecked	Checked	Unchecked	Unchecked	Unchecked	Unchecked	Unchecked	Unchecked	Unchecked		Checked	Checked	Unchecked	Unchecked	Unchecked
519	Healthcare Workers	Akwa Ibom	Akwa Ibom	Female	18-35	Single	Bachelor's Degree/HND	Employed	Unchecked	Unchecked	Unchecked	Unchecked	Unchecked	Unchecked	Unchecked				Unchecked	Unchecked	Unchecked	Unchecked	Unchecked							Unchecked	Unchecked	Unchecked	Unchecked	Unchecked	Unchecked	Unchecked	Unchecked	Unchecked	Unchecked	Unchecked	Unchecked	Unchecked	Unchecked		Unchecked	Unchecked	Unchecked	Unchecked	Unchecked
520	Healthcare Workers	Akwa Ibom	Akwa Ibom	Male	18-35	Single	Masters/MBBS	Employed	Unchecked	Unchecked	Unchecked	Unchecked	Unchecked	Unchecked	Unchecked				Unchecked	Unchecked	Unchecked	Unchecked	Unchecked							Unchecked	Unchecked	Unchecked	Unchecked	Unchecked	Unchecked	Unchecked	Unchecked	Unchecked	Unchecked	Unchecked	Unchecked	Unchecked	Unchecked		Unchecked	Unchecked	Unchecked	Unchecked	Unchecked
521	Caregiver	Akwa Ibom	Akwa Ibom	Female	36-60	Married	WAEC/GCE/NECO	Not employed	Unchecked	Unchecked	Unchecked	HIV	Unchecked	Unchecked	Unchecked		6 months-1 year	Yes	Unchecked	Checked	Unchecked	Unchecked	Unchecked		Every six months	Hospital or clinic where I am registered		10 - 30 minutes	200 - 500 Naira	Unchecked	Unchecked	Checked	Unchecked	Unchecked	Unchecked	Unchecked	Unchecked	Unchecked	Unchecked	Unchecked	Unchecked	Checked	Unchecked		Unchecked	Unchecked	Unchecked	Unchecked	Unchecked
522	Patients	Akwa Ibom	Akwa Ibom	Female	18-35	Married	First school leaving certificate	Not employed	Unchecked	Unchecked	Unchecked	HIV	Unchecked	Unchecked	Unchecked		1 - 5 years	Yes	Unchecked	Checked	Unchecked	Unchecked	Unchecked		Bi-monthly	Hospital or clinic where I am registered		10 - 30 minutes	500 - 1000 Naira	Unchecked	Checked	Checked	Unchecked	Unchecked	Unchecked	Checked	Unchecked	Unchecked	Unchecked	Unchecked	Unchecked	Unchecked	Unchecked		Unchecked	Checked	Unchecked	Unchecked	Unchecked
523	Patients	Akwa Ibom	Akwa Ibom	Female	18-35	Separated	Bachelor's Degree/HND	Employed	Unchecked	Unchecked	Unchecked	HIV	Unchecked	Unchecked	Unchecked		1 - 5 years	Yes	Unchecked	Checked	Unchecked	Unchecked	Unchecked		Every six months	Community-based delivery by healthcare provider		Less than 10 minutes	200 - 500 Naira	Unchecked	Unchecked	Checked	Unchecked	Unchecked	Unchecked	Checked	Unchecked	Unchecked	Unchecked	Checked	Unchecked	Unchecked	Unchecked		Unchecked	Checked	Unchecked	Unchecked	Unchecked
524	Healthcare Workers	Akwa Ibom	Akwa Ibom	Male	18-35	Single	Bachelor's Degree/HND	Employed	Unchecked	Unchecked	Unchecked	Unchecked	Unchecked	Unchecked	Unchecked				Unchecked	Unchecked	Unchecked	Unchecked	Unchecked							Unchecked	Unchecked	Unchecked	Unchecked	Unchecked	Unchecked	Unchecked	Unchecked	Unchecked	Unchecked	Unchecked	Unchecked	Unchecked	Unchecked		Unchecked	Unchecked	Unchecked	Unchecked	Unchecked
525	Healthcare Workers	Akwa Ibom	Akwa Ibom	Female	18-35	Single	Bachelor's Degree/HND	Employed	Unchecked	Unchecked	Unchecked	Unchecked	Unchecked	Unchecked	Unchecked				Unchecked	Unchecked	Unchecked	Unchecked	Unchecked							Unchecked	Unchecked	Unchecked	Unchecked	Unchecked	Unchecked	Unchecked	Unchecked	Unchecked	Unchecked	Unchecked	Unchecked	Unchecked	Unchecked		Unchecked	Unchecked	Unchecked	Unchecked	Unchecked
526	Healthcare Workers	Cross River	Cross River	Male	18-35	Married	Bachelor's Degree/HND	Employed	Unchecked	Unchecked	Unchecked	Unchecked	Unchecked	Unchecked	Unchecked				Unchecked	Unchecked	Unchecked	Unchecked	Unchecked							Unchecked	Unchecked	Unchecked	Unchecked	Unchecked	Unchecked	Unchecked	Unchecked	Unchecked	Unchecked	Unchecked	Unchecked	Unchecked	Unchecked		Unchecked	Unchecked	Unchecked	Unchecked	Unchecked
527	Patients	Niger	Niger	Male	36-60	Married	WAEC/GCE/NECO	Not employed	Unchecked	Unchecked	Unchecked	HIV	Unchecked	Unchecked	Unchecked		1 - 5 years	Yes	Unchecked	Checked	Unchecked	Unchecked	Unchecked		Every six months	Hospital or clinic where I am registered		10 - 30 minutes	200 - 500 Naira	Unchecked	Unchecked	Unchecked	Unchecked	Unchecked	Checked	Unchecked	Unchecked	Unchecked	Unchecked	Unchecked	Unchecked	Checked	Unchecked		Unchecked	Unchecked	Unchecked	Unchecked	Unchecked
528	Patients	Niger	Niger	Male	36-60	Married	WAEC/GCE/NECO	Employed	Unchecked	Unchecked	Unchecked	HIV	Unchecked	Unchecked	Unchecked		1 - 5 years	Yes	Unchecked	Checked	Unchecked	Unchecked	Unchecked		Every six months	Hospital or clinic where I am registered		10 - 30 minutes	200 - 500 Naira	Unchecked	Unchecked	Unchecked	Unchecked	Unchecked	Checked	Unchecked	Unchecked	Unchecked	Unchecked	Unchecked	Unchecked	Checked	Unchecked		Unchecked	Unchecked	Unchecked	Unchecked	Unchecked
529	Healthcare Workers	Akwa Ibom	Akwa Ibom	Male	18-35	Single	Masters/MBBS	Employed	Unchecked	Unchecked	Unchecked	Unchecked	Unchecked	Unchecked	Unchecked				Unchecked	Unchecked	Unchecked	Unchecked	Unchecked							Unchecked	Unchecked	Unchecked	Unchecked	Unchecked	Unchecked	Unchecked	Unchecked	Unchecked	Unchecked	Unchecked	Unchecked	Unchecked	Unchecked		Unchecked	Unchecked	Unchecked	Unchecked	Unchecked
530	Healthcare Workers	Niger	Niger	Female	36-60	Married	Masters/MBBS	Employed	Unchecked	Unchecked	Unchecked	Unchecked	Unchecked	Unchecked	Unchecked				Unchecked	Unchecked	Unchecked	Unchecked	Unchecked							Unchecked	Unchecked	Unchecked	Unchecked	Unchecked	Unchecked	Unchecked	Unchecked	Unchecked	Unchecked	Unchecked	Unchecked	Unchecked	Unchecked		Unchecked	Unchecked	Unchecked	Unchecked	Unchecked
531	Patients	Akwa Ibom	Akwa Ibom	Female	18-35	Single	First school leaving certificate	Not employed	Unchecked	Unchecked	Unchecked	HIV	Unchecked	Unchecked	Unchecked		1 - 5 years	Yes	Unchecked	Checked	Unchecked	Unchecked	Unchecked		Every six months	Hospital or clinic where I am registered		10 - 30 minutes	200 - 500 Naira	Unchecked	Unchecked	Checked	Unchecked	Unchecked	Unchecked	Unchecked	Unchecked	Unchecked	Unchecked	Checked	Unchecked	Unchecked	Unchecked		Unchecked	Checked	Unchecked	Unchecked	Unchecked
532	Healthcare Workers	Akwa Ibom	Akwa Ibom	Female	36-60	Married	Bachelor's Degree/HND	Employed	Unchecked	Unchecked	Unchecked	Unchecked	Unchecked	Unchecked	Unchecked				Unchecked	Unchecked	Unchecked	Unchecked	Unchecked							Unchecked	Unchecked	Unchecked	Unchecked	Unchecked	Unchecked	Unchecked	Unchecked	Unchecked	Unchecked	Unchecked	Unchecked	Unchecked	Unchecked		Unchecked	Unchecked	Unchecked	Unchecked	Unchecked
533	Caregiver	Akwa Ibom	Akwa Ibom	Female	18-35	Single	WAEC/GCE/NECO	Not employed	Unchecked	Unchecked	Unchecked	HIV	Unchecked	Unchecked	Unchecked		6 months-1 year	Yes	Unchecked	Checked	Unchecked	Unchecked	Unchecked		Every three months	Community-based delivery by healthcare provider		10 - 30 minutes	100 -200 Naira	Unchecked	Unchecked	Checked	Unchecked	Unchecked	Unchecked	Unchecked	Unchecked	Unchecked	Unchecked	Unchecked	Checked	Unchecked	Unchecked		Checked	Checked	Unchecked	Unchecked	Unchecked
534	Caregiver	Akwa Ibom	Akwa Ibom	Female	18-35	Married	WAEC/GCE/NECO	Employed	Unchecked	Unchecked	Unchecked	HIV	Unchecked	Unchecked	Unchecked		1 - 5 years	Yes	Unchecked	Checked	Unchecked	Unchecked	Unchecked		Every six months	Community-based delivery by healthcare provider		10 - 30 minutes	I don't know	Unchecked	Unchecked	Unchecked	Unchecked	Checked	Unchecked	Unchecked	Unchecked	Unchecked	Unchecked	Unchecked	Checked	Unchecked	Unchecked		Checked	Checked	Unchecked	Unchecked	Unchecked
535	Caregiver	Akwa Ibom	Akwa Ibom	Female	18-35	Married	WAEC/GCE/NECO	Employed	Unchecked	Unchecked	Unchecked	Unchecked	Unchecked	Unchecked	Unchecked		1 - 5 years	Yes	Unchecked	Unchecked	Unchecked	Unchecked	Unchecked		Every six months	Community-based delivery by healthcare provider		10 - 30 minutes	I don't know	Unchecked	Unchecked	Unchecked	Unchecked	Unchecked	Unchecked	Unchecked	Unchecked	Unchecked	Unchecked	Unchecked	Unchecked	Unchecked	Unchecked		Unchecked	Unchecked	Unchecked	Unchecked	Unchecked
536	Healthcare Workers	Akwa Ibom	Akwa Ibom	Male	18-35	Single	Bachelor's Degree/HND	Employed	Unchecked	Unchecked	Unchecked	Unchecked	Unchecked	Unchecked	Unchecked				Unchecked	Unchecked	Unchecked	Unchecked	Unchecked							Unchecked	Unchecked	Unchecked	Unchecked	Unchecked	Unchecked	Unchecked	Unchecked	Unchecked	Unchecked	Unchecked	Unchecked	Unchecked	Unchecked		Unchecked	Unchecked	Unchecked	Unchecked	Unchecked
537	Patients	Akwa Ibom	Akwa Ibom	Male	18-35	Single	WAEC/GCE/NECO	Not employed	Unchecked	Unchecked	Unchecked	HIV	Unchecked	Unchecked	Unchecked		1 - 5 years	Yes	Unchecked	Checked	Unchecked	Unchecked	Unchecked		Every six months	Community-based delivery by healthcare provider		10 - 30 minutes	I don't know	Unchecked	Unchecked	Checked	Unchecked	Unchecked	Unchecked	Checked	Unchecked	Unchecked	Unchecked	Checked	Checked	Unchecked	Unchecked		Checked	Checked	Unchecked	Unchecked	Unchecked
538	Patients	Akwa Ibom	Akwa Ibom	Male	18-35	Married	WAEC/GCE/NECO	Employed	Unchecked	Unchecked	Unchecked	HIV	Unchecked	Unchecked	Unchecked		1 - 5 years	Yes	Unchecked	Checked	Unchecked	Unchecked	Unchecked		Every six months	Hospital or clinic where I am registered		30 minutes - 1hour	500 - 1000 Naira	Unchecked	Checked	Checked	Unchecked	Unchecked	Checked	Unchecked	Unchecked	Unchecked	Unchecked	Unchecked	Checked	Unchecked	Unchecked		Checked	Checked	Unchecked	Unchecked	Unchecked
539	Patients	Akwa Ibom	Akwa Ibom	Male	18-35	Single	WAEC/GCE/NECO	Not employed	Unchecked	Unchecked	Unchecked	Unchecked	Unchecked	Unchecked	Unchecked		1 - 5 years	Yes	Unchecked	Unchecked	Unchecked	Unchecked	Unchecked		Every six months	Community-based delivery by healthcare provider		10 - 30 minutes	I don't know	Unchecked	Unchecked	Unchecked	Unchecked	Unchecked	Unchecked	Checked	Unchecked	Unchecked	Unchecked	Checked	Checked	Unchecked	Unchecked		Checked	Checked	Unchecked	Unchecked	Unchecked
540	Healthcare Workers	Akwa Ibom	Akwa Ibom	Female	18-35	Single	Bachelor's Degree/HND	Employed	Unchecked	Unchecked	Unchecked	Unchecked	Unchecked	Unchecked	Unchecked				Unchecked	Unchecked	Unchecked	Unchecked	Unchecked							Unchecked	Unchecked	Unchecked	Unchecked	Unchecked	Unchecked	Unchecked	Unchecked	Unchecked	Unchecked	Unchecked	Unchecked	Unchecked	Unchecked		Unchecked	Unchecked	Unchecked	Unchecked	Unchecked
541	Patients	Niger	Niger	Male	36-60	Married	WAEC/GCE/NECO	Not employed	Unchecked	Unchecked	Unchecked	HIV	Unchecked	Unchecked	Unchecked		1 - 5 years	Yes	Unchecked	Checked	Unchecked	Unchecked	Unchecked		Whenever I run out of medication	Hospital or clinic where I am registered		10 - 30 minutes	500 - 1000 Naira	Unchecked	Checked	Unchecked	Unchecked	Unchecked	Unchecked	Unchecked	Unchecked	Unchecked	Unchecked	Unchecked	Checked	Unchecked	Unchecked		Checked	Unchecked	Unchecked	Unchecked	Unchecked
542	Patients	Akwa Ibom	Akwa Ibom	Male	36-60	Married	WAEC/GCE/NECO	Employed	Unchecked	Unchecked	Unchecked	HIV	Unchecked	Unchecked	Unchecked		1 - 5 years	Yes	Unchecked	Checked	Unchecked	Unchecked	Unchecked		Every six months	Hospital or clinic where I am registered		30 minutes - 1hour	500 - 1000 Naira	Unchecked	Checked	Checked	Checked	Unchecked	Checked	Unchecked	Unchecked	Unchecked	Unchecked	Unchecked	Checked	Unchecked	Unchecked		Checked	Checked	Unchecked	Unchecked	Unchecked
543	Healthcare Workers	Niger	Niger	Female	18-35	Single	Bachelor's Degree/HND	Employed	Unchecked	Unchecked	Unchecked	Unchecked	Unchecked	Unchecked	Unchecked				Unchecked	Unchecked	Unchecked	Unchecked	Unchecked							Unchecked	Unchecked	Unchecked	Unchecked	Unchecked	Unchecked	Unchecked	Unchecked	Unchecked	Unchecked	Unchecked	Unchecked	Unchecked	Unchecked		Unchecked	Unchecked	Unchecked	Unchecked	Unchecked
544	Patients	Akwa Ibom	Akwa Ibom	Male	18-35	Single	First school leaving certificate	Not employed	Unchecked	Unchecked	Unchecked	HIV	Unchecked	Unchecked	Unchecked		1 - 5 years	Yes	Unchecked	Checked	Unchecked	Unchecked	Unchecked		Every three months	Hospital or clinic where I am registered		30 minutes - 1hour	Above 1000 Naira	Unchecked	Unchecked	Checked	Unchecked	Unchecked	Unchecked	Checked	Unchecked	Unchecked	Unchecked	Checked	Unchecked	Unchecked	Unchecked		Checked	Checked	Unchecked	Unchecked	Unchecked
545	Patients	Niger	Niger	Female	36-60	Married	First school leaving certificate	Not employed	Unchecked	Unchecked	Unchecked	HIV	Unchecked	Unchecked	Unchecked		1 - 5 years	Yes	Unchecked	Unchecked	Unchecked	Unchecked	Unchecked		Whenever I run out of medication	Hospital or clinic where I am registered		10 - 30 minutes	200 - 500 Naira	Unchecked	Checked	Unchecked	Unchecked	Checked	Unchecked	Unchecked	Unchecked	Unchecked	Unchecked	Unchecked	Unchecked	Unchecked	Unchecked		Unchecked	Unchecked	Unchecked	Unchecked	Unchecked
546	Patients	Niger	Niger	Female	36-60	Married	WAEC/GCE/NECO	Not employed	Unchecked	Unchecked	Unchecked	HIV	Unchecked	Unchecked	Unchecked		1 - 5 years	Yes	Unchecked	Checked	Unchecked	Checked	Unchecked		Every six months	Hospital or clinic where I am registered		30 minutes - 1hour	100 -200 Naira	Unchecked	Checked	Unchecked	Unchecked	Unchecked	Checked	Unchecked	Unchecked	Unchecked	Unchecked	Unchecked	Unchecked	Checked	Unchecked		Unchecked	Unchecked	Unchecked	Unchecked	Unchecked
547	Patients	Akwa Ibom	Akwa Ibom	Female	18-35	Married	Bachelor's Degree/HND	Not employed	Unchecked	Unchecked	Unchecked	HIV	Unchecked	Unchecked	Unchecked		1 - 5 years	Yes	Unchecked	Checked	Unchecked	Unchecked	Unchecked		Every six months	Hospital or clinic where I am registered		30 minutes - 1hour	Above 1000 Naira	Unchecked	Checked	Checked	Checked	Unchecked	Checked	Unchecked	Unchecked	Unchecked	Unchecked	Unchecked	Checked	Unchecked	Unchecked		Checked	Checked	Unchecked	Unchecked	Unchecked
548	Patients	Niger	Niger	Female	36-60	Married	WAEC/GCE/NECO	Employed	Unchecked	Unchecked	Unchecked	HIV	Unchecked	Unchecked	Unchecked		6 - 10 years	Yes	Unchecked	Checked	Unchecked	Unchecked	Unchecked		Every six months	Hospital or clinic where I am registered		10 - 30 minutes	100 -200 Naira	Unchecked	Unchecked	Checked	Unchecked	Unchecked	Unchecked	Unchecked	Unchecked	Unchecked	Unchecked	Unchecked	Unchecked	Checked	Unchecked		Unchecked	Unchecked	Unchecked	Unchecked	Unchecked
549	Patients	Akwa Ibom	Akwa Ibom	Male	36-60	Single	Bachelor's Degree/HND	Not employed	Unchecked	Unchecked	Unchecked	HIV	Unchecked	Unchecked	Unchecked		1 - 5 years	Yes	Unchecked	Checked	Unchecked	Unchecked	Unchecked		Every six months	Hospital or clinic where I am registered		30 minutes - 1hour	200 - 500 Naira	Unchecked	Unchecked	Checked	Unchecked	Unchecked	Unchecked	Unchecked	Unchecked	Unchecked	Unchecked	Checked	Unchecked	Unchecked	Unchecked		Unchecked	Checked	Unchecked	Unchecked	Unchecked
550	Patients	Akwa Ibom	Akwa Ibom	Female	36-60	Married	No formal education	Not employed	Diabetes	Hypertension	Unchecked	HIV	Unchecked	Unchecked	Unchecked		1 - 5 years	Yes	Unchecked	Checked	Unchecked	Unchecked	Unchecked		Every six months	Hospital or clinic where I am registered		10 - 30 minutes	200 - 500 Naira	Unchecked	Checked	Checked	Unchecked	Unchecked	Checked	Unchecked	Unchecked	Unchecked	Unchecked	Unchecked	Unchecked	Checked	Unchecked		Unchecked	Unchecked	Unchecked	Unchecked	Unchecked
551	Patients	Akwa Ibom	Akwa Ibom	Female	18-35	Single	Bachelor's Degree/HND	Employed	Unchecked	Unchecked	Unchecked	HIV	Unchecked	Tuberculosis	Unchecked		6 months-1 year	Yes	Unchecked	Checked	Unchecked	Checked	Unchecked		Every three months	Hospital or clinic where I am registered		10 - 30 minutes	200 - 500 Naira	Unchecked	Checked	Checked	Unchecked	Unchecked	Checked	Unchecked	Unchecked	Unchecked	Unchecked	Unchecked	Unchecked	Checked	Unchecked		Unchecked	Unchecked	Unchecked	Unchecked	Unchecked
552	Patients	Akwa Ibom	Akwa Ibom	Female	36-60	Widowed	WAEC/GCE/NECO	Not employed	Unchecked	Unchecked	Unchecked	HIV	Unchecked	Unchecked	Unchecked		1 - 5 years	Yes	Unchecked	Checked	Unchecked	Unchecked	Unchecked		Every three months	Hospital or clinic where I am registered		10 - 30 minutes	500 - 1000 Naira	Unchecked	Checked	Checked	Unchecked	Unchecked	Checked	Unchecked	Unchecked	Unchecked	Unchecked	Unchecked	Unchecked	Checked	Unchecked		Unchecked	Unchecked	Unchecked	Unchecked	Unchecked
554	Patients	Akwa Ibom	Akwa Ibom	Male	36-60	Married	First school leaving certificate	Not employed	Diabetes	Hypertension	Unchecked	HIV	Unchecked	Unchecked	Unchecked		6 - 10 years	Yes	Unchecked	Checked	Unchecked	Unchecked	Unchecked		Every six months	Hospital or clinic where I am registered		10 - 30 minutes	500 - 1000 Naira	Unchecked	Checked	Checked	Unchecked	Unchecked	Checked	Unchecked	Unchecked	Unchecked	Unchecked	Unchecked	Unchecked	Checked	Unchecked		Unchecked	Unchecked	Unchecked	Unchecked	Unchecked
555	Patients	Akwa Ibom	Akwa Ibom	Male	18-35	Single	WAEC/GCE/NECO	Not employed	Unchecked	Checked	Unchecked	HIV	Unchecked	Unchecked	Unchecked		1 - 5 years	Yes	Unchecked	Checked	Unchecked	Unchecked	Unchecked		Every six months	Hospital or clinic where I am registered		10 - 30 minutes	200 - 500 Naira	Unchecked	Checked	Checked	Unchecked	Unchecked	Checked	Unchecked	Unchecked	Unchecked	Unchecked	Checked	Unchecked	Checked	Unchecked		Checked	Unchecked	Unchecked	Checked	Checked
556	Patients	Akwa Ibom	Akwa Ibom	Male	36-60	Married	Bachelor's Degree/HND	Not employed	Unchecked	Checked	Unchecked	HIV	Unchecked	Unchecked	Unchecked		6 months-1 year	Yes	Unchecked	Checked	Unchecked	Unchecked	Unchecked		Every six months	Hospital or clinic where I am registered		10 - 30 minutes	200 - 500 Naira	Unchecked	Checked	Checked	Unchecked	Unchecked	Checked	Unchecked	Unchecked	Unchecked	Unchecked	Unchecked	Unchecked	Checked	Unchecked		Unchecked	Unchecked	Unchecked	Unchecked	Unchecked
557	Healthcare Workers	Adamawa	Adamawa	Male	36-60	Married	Bachelor's Degree/HND	Employed	Unchecked	Unchecked	Unchecked	Unchecked	Unchecked	Unchecked	Unchecked				Unchecked	Unchecked	Unchecked	Unchecked	Unchecked							Unchecked	Unchecked	Unchecked	Unchecked	Unchecked	Unchecked	Unchecked	Unchecked	Unchecked	Unchecked	Unchecked	Unchecked	Unchecked	Unchecked		Unchecked	Unchecked	Unchecked	Unchecked	Unchecked
558	Healthcare Workers	Akwa Ibom	Akwa Ibom	Male	18-35	Single	Bachelor's Degree/HND	Employed	Unchecked	Unchecked	Unchecked	Unchecked	Unchecked	Unchecked	Unchecked				Unchecked	Unchecked	Unchecked	Unchecked	Unchecked							Unchecked	Unchecked	Unchecked	Unchecked	Unchecked	Unchecked	Unchecked	Unchecked	Unchecked	Unchecked	Unchecked	Unchecked	Unchecked	Unchecked		Unchecked	Unchecked	Unchecked	Unchecked	Unchecked
559	Patients	Akwa Ibom	Akwa Ibom	Female	18-35	Single	WAEC/GCE/NECO	Not employed	Unchecked	Unchecked	Unchecked	HIV	Unchecked	Unchecked	Unchecked		6 months-1 year	Yes	Unchecked	Checked	Unchecked	Unchecked	Unchecked		Every three months	Hospital or clinic where I am registered		30 minutes - 1hour	500 - 1000 Naira	Unchecked	Unchecked	Checked	Unchecked	Unchecked	Unchecked	Checked	Unchecked	Unchecked	Unchecked	Checked	Checked	Unchecked	Unchecked		Checked	Checked	Unchecked	Unchecked	Unchecked
560	Patients	Akwa Ibom	Akwa Ibom	Female	36-60	Married	Bachelor's Degree/HND	Employed	Diabetes	Hypertension	Stroke	HIV	Cancer	Unchecked	Unchecked		1 - 5 years	Yes	Unchecked	Checked	Unchecked	Unchecked	Unchecked		Every six months	Hospital or clinic where I am registered		30 minutes - 1hour	500 - 1000 Naira	Unchecked	Unchecked	Checked	Unchecked	Unchecked	Unchecked	Checked	Unchecked	Unchecked	Unchecked	Checked	Checked	Unchecked	Unchecked		Checked	Checked	Unchecked	Unchecked	Unchecked
561	Patients	Niger	Niger	Male	36-60	Married	No formal education	Not employed	Unchecked	Unchecked	Unchecked	HIV	Unchecked	Unchecked	Unchecked		1 - 5 years	Yes	Unchecked	Checked	Unchecked	Unchecked	Unchecked		Every six months	Hospital or clinic where I am registered		30 minutes - 1hour	Above 1000 Naira	Unchecked	Unchecked	Checked	Unchecked	Unchecked	Unchecked	Unchecked	Unchecked	Unchecked	Unchecked	Unchecked	Unchecked	Unchecked	Checked	Non	Unchecked	Checked	Unchecked	Unchecked	Unchecked
562	Healthcare Workers	Akwa Ibom	Akwa Ibom	Male	36-60	Married	Bachelor's Degree/HND	Employed	Unchecked	Unchecked	Unchecked	Unchecked	Unchecked	Unchecked	Unchecked				Unchecked	Unchecked	Unchecked	Unchecked	Unchecked							Unchecked	Unchecked	Unchecked	Unchecked	Unchecked	Unchecked	Unchecked	Unchecked	Unchecked	Unchecked	Unchecked	Unchecked	Unchecked	Unchecked		Unchecked	Unchecked	Unchecked	Unchecked	Unchecked
563	Healthcare Workers	Akwa Ibom	Akwa Ibom	Female	18-35	Single	Bachelor's Degree/HND	Employed	Unchecked	Unchecked	Unchecked	Unchecked	Unchecked	Unchecked	Unchecked				Unchecked	Unchecked	Unchecked	Unchecked	Unchecked							Unchecked	Unchecked	Unchecked	Unchecked	Unchecked	Unchecked	Unchecked	Unchecked	Unchecked	Unchecked	Unchecked	Unchecked	Unchecked	Unchecked		Unchecked	Unchecked	Unchecked	Unchecked	Unchecked
564	Healthcare Workers	Akwa Ibom	Akwa Ibom	Male	18-35	Single	First school leaving certificate	Employed	Unchecked	Unchecked	Unchecked	Unchecked	Unchecked	Unchecked	Unchecked				Unchecked	Unchecked	Unchecked	Unchecked	Unchecked							Unchecked	Unchecked	Unchecked	Unchecked	Unchecked	Unchecked	Unchecked	Unchecked	Unchecked	Unchecked	Unchecked	Unchecked	Unchecked	Unchecked		Unchecked	Unchecked	Unchecked	Unchecked	Unchecked
566	Healthcare Workers	Akwa Ibom	Akwa Ibom	Female	18-35	Single	Bachelor's Degree/HND	Employed	Unchecked	Unchecked	Unchecked	Unchecked	Unchecked	Unchecked	Unchecked				Unchecked	Unchecked	Unchecked	Unchecked	Unchecked							Unchecked	Unchecked	Unchecked	Unchecked	Unchecked	Unchecked	Unchecked	Unchecked	Unchecked	Unchecked	Unchecked	Unchecked	Unchecked	Unchecked		Unchecked	Unchecked	Unchecked	Unchecked	Unchecked
567	Healthcare Workers	Adamawa	Adamawa	Male	18-35	Single	Bachelor's Degree/HND	Employed	Unchecked	Unchecked	Unchecked	Unchecked	Unchecked	Unchecked	Unchecked				Unchecked	Unchecked	Unchecked	Unchecked	Unchecked							Unchecked	Unchecked	Unchecked	Unchecked	Unchecked	Unchecked	Unchecked	Unchecked	Unchecked	Unchecked	Unchecked	Unchecked	Unchecked	Unchecked		Unchecked	Unchecked	Unchecked	Unchecked	Unchecked
568	Caregiver	Others	Nasarawa	Male	18-35	Single	Bachelor's Degree/HND	Not employed	Unchecked	Unchecked	Unchecked	Unchecked	Unchecked	Unchecked	Other	Hepatitis	1 - 5 years	Yes	Unchecked	Checked	Unchecked	Unchecked	Unchecked		Whenever I run out of medication	Local pharmacy		30 minutes - 1hour	200 - 500 Naira	Unchecked	Unchecked	Unchecked	Checked	Unchecked	Unchecked	Unchecked	Unchecked	Unchecked	Unchecked	Unchecked	Checked	Unchecked	Unchecked		Unchecked	Checked	Unchecked	Unchecked	Unchecked
569	Caregiver	Akwa Ibom	Akwa Ibom	Female	18-35	Single	Bachelor's Degree/HND	Employed	Unchecked	Unchecked	Unchecked	HIV	Unchecked	Tuberculosis	Unchecked		1 - 5 years	Yes	Unchecked	Checked	Unchecked	Unchecked	Unchecked		Every six months	Hospital or clinic where I am registered		More than 1 hour	200 - 500 Naira	Unchecked	Checked	Checked	Unchecked	Unchecked	Checked	Unchecked	Unchecked	Unchecked	Unchecked	Unchecked	Unchecked	Checked	Unchecked		Unchecked	Unchecked	Unchecked	Unchecked	Unchecked
570	Healthcare Workers	Akwa Ibom	Akwa Ibom	Male	18-35	Single	Masters/MBBS	Employed	Unchecked	Unchecked	Unchecked	Unchecked	Unchecked	Unchecked	Unchecked				Unchecked	Unchecked	Unchecked	Unchecked	Unchecked							Unchecked	Unchecked	Unchecked	Unchecked	Unchecked	Unchecked	Unchecked	Unchecked	Unchecked	Unchecked	Unchecked	Unchecked	Unchecked	Unchecked		Unchecked	Unchecked	Unchecked	Unchecked	Unchecked
572	Healthcare Workers	Others	Enugu	Male	18-35	Single	Bachelor's Degree/HND	Employed	Unchecked	Unchecked	Unchecked	Unchecked	Unchecked	Unchecked	Unchecked				Unchecked	Unchecked	Unchecked	Unchecked	Unchecked							Unchecked	Unchecked	Unchecked	Unchecked	Unchecked	Unchecked	Unchecked	Unchecked	Unchecked	Unchecked	Unchecked	Unchecked	Unchecked	Unchecked		Unchecked	Unchecked	Unchecked	Unchecked	Unchecked
575	Caregiver	Others	Plateau	Male	36-60	Married	Masters/MBBS	Employed	Diabetes	Hypertension	Unchecked	Unchecked	Unchecked	Unchecked	Unchecked		1 - 5 years	Yes	Unchecked	Checked	Unchecked	Unchecked	Unchecked		Monthly	Local pharmacy		30 minutes - 1hour	100 -200 Naira	Checked	Unchecked	Unchecked	Unchecked	Unchecked	Unchecked	Unchecked	Unchecked	Unchecked	Unchecked	Unchecked	Unchecked	Checked	Unchecked		Unchecked	Unchecked	Unchecked	Unchecked	Unchecked
576	Caregiver	Adamawa	Adamawa	Male	18-35	Single	Bachelor's Degree/HND	Not employed	Unchecked	Unchecked	Unchecked	HIV	Unchecked	Unchecked	Unchecked		1 - 5 years	Yes	Unchecked	Checked	Unchecked	Unchecked	Unchecked		Every three months	Hospital or clinic where I am registered		More than 1 hour	500 - 1000 Naira	Unchecked	Checked	Unchecked	Unchecked	Unchecked	Checked	Checked	Unchecked	Unchecked	Unchecked	Unchecked	Unchecked	Unchecked	Unchecked		Unchecked	Checked	Unchecked	Unchecked	Unchecked
577	Patients	Akwa Ibom	Akwa Ibom	Male	36-60	Married	Bachelor's Degree/HND	Employed	Unchecked	Unchecked	Unchecked	HIV	Unchecked	Unchecked	Unchecked		1 - 5 years	Yes	Unchecked	Checked	Unchecked	Unchecked	Unchecked		Every six months	Hospital or clinic where I am registered		30 minutes - 1hour	500 - 1000 Naira	Unchecked	Unchecked	Checked	Checked	Unchecked	Unchecked	Unchecked	Unchecked	Unchecked	Unchecked	Checked	Checked	Unchecked	Unchecked		Checked	Checked	Checked	Unchecked	Unchecked
578	Caregiver	Akwa Ibom	Akwa Ibom	Female	18-35	Single	WAEC/GCE/NECO	Not employed	Unchecked	Checked	Unchecked	HIV	Unchecked	Unchecked	Unchecked		6 months-1 year	Yes	Unchecked	Checked	Unchecked	Checked	Unchecked		Whenever I run out of medication	Hospital or clinic where I am registered		More than 1 hour	Above 1000 Naira	Checked	Checked	Checked	Unchecked	Unchecked	Checked	Unchecked	Unchecked	Unchecked	Unchecked	Unchecked	Unchecked	Checked	Unchecked		Unchecked	Unchecked	Unchecked	Unchecked	Unchecked
579	Patients	Cross River	Cross River	Male	36-60	Married	Masters/MBBS	Employed	Unchecked	Unchecked	Unchecked	HIV	Unchecked	Unchecked	Unchecked		1 - 5 years	Yes	Unchecked	Checked	Unchecked	Unchecked	Unchecked		Every six months	Hospital or clinic where I am registered		30 minutes - 1hour	Above 1000 Naira	Unchecked	Checked	Unchecked	Unchecked	Unchecked	Unchecked	Checked	Checked	Checked	Unchecked	Checked	Checked	Unchecked	Unchecked		Checked	Checked	Unchecked	Unchecked	Unchecked
580	Patients	Akwa Ibom	Akwa Ibom	Male	18-35	Married	WAEC/GCE/NECO	Not employed	Unchecked	Unchecked	Unchecked	HIV	Unchecked	Unchecked	Unchecked		1 - 5 years	Yes	Unchecked	Checked	Unchecked	Unchecked	Unchecked		Every six months	Hospital or clinic where I am registered		More than 1 hour	Above 1000 Naira	Unchecked	Unchecked	Checked	Unchecked	Unchecked	Unchecked	Checked	Unchecked	Unchecked	Unchecked	Unchecked	Unchecked	Unchecked	Unchecked		Checked	Checked	Unchecked	Unchecked	Unchecked
581	Patients	Akwa Ibom	Akwa Ibom	Male	36-60	Married	WAEC/GCE/NECO	Not employed	Unchecked	Unchecked	Unchecked	HIV	Unchecked	Unchecked	Unchecked		1 - 5 years	Yes	Unchecked	Checked	Unchecked	Unchecked	Unchecked		Every six months	Hospital or clinic where I am registered		30 minutes - 1hour	500 - 1000 Naira	Unchecked	Unchecked	Checked	Unchecked	Unchecked	Checked	Checked	Unchecked	Unchecked	Unchecked	Checked	Unchecked	Unchecked	Unchecked		Checked	Checked	Unchecked	Unchecked	Unchecked
582	Patients	Akwa Ibom	Akwa Ibom	Female	18-35	Single	WAEC/GCE/NECO	Not employed	Unchecked	Unchecked	Unchecked	HIV	Unchecked	Unchecked	Unchecked		1 - 5 years	Yes	Unchecked	Checked	Unchecked	Unchecked	Unchecked		Every six months	Hospital or clinic where I am registered		More than 1 hour	Above 1000 Naira	Unchecked	Checked	Unchecked	Unchecked	Unchecked	Unchecked	Checked	Unchecked	Unchecked	Unchecked	Checked	Unchecked	Unchecked	Unchecked		Checked	Checked	Unchecked	Unchecked	Unchecked
583	Patients	Akwa Ibom	Akwa Ibom	Male	36-60	Single	WAEC/GCE/NECO	Not employed	Unchecked	Unchecked	Unchecked	HIV	Unchecked	Unchecked	Unchecked		1 - 5 years	Yes	Unchecked	Checked	Unchecked	Unchecked	Unchecked		Every six months	Hospital or clinic where I am registered		30 minutes - 1hour	200 - 500 Naira	Unchecked	Unchecked	Checked	Unchecked	Unchecked	Unchecked	Unchecked	Unchecked	Unchecked	Unchecked	Checked	Unchecked	Unchecked	Unchecked		Unchecked	Checked	Unchecked	Unchecked	Unchecked
584	Healthcare Workers	Akwa Ibom	Akwa Ibom	Female	18-35	Married	Bachelor's Degree/HND	Employed	Unchecked	Unchecked	Unchecked	Unchecked	Unchecked	Unchecked	Unchecked				Unchecked	Unchecked	Unchecked	Unchecked	Unchecked							Unchecked	Unchecked	Unchecked	Unchecked	Unchecked	Unchecked	Unchecked	Unchecked	Unchecked	Unchecked	Unchecked	Unchecked	Unchecked	Unchecked		Unchecked	Unchecked	Unchecked	Unchecked	Unchecked
585	Healthcare Workers	Akwa Ibom	Akwa Ibom	Female	18-35	Married	Bachelor's Degree/HND	Employed	Unchecked	Unchecked	Unchecked	Unchecked	Unchecked	Unchecked	Unchecked				Unchecked	Unchecked	Unchecked	Unchecked	Unchecked							Unchecked	Unchecked	Unchecked	Unchecked	Unchecked	Unchecked	Unchecked	Unchecked	Unchecked	Unchecked	Unchecked	Unchecked	Unchecked	Unchecked		Unchecked	Unchecked	Unchecked	Unchecked	Unchecked
586	Healthcare Workers	Akwa Ibom	Akwa Ibom	Male	36-60	Married	Masters/MBBS	Employed	Unchecked	Unchecked	Unchecked	Unchecked	Unchecked	Unchecked	Unchecked				Unchecked	Unchecked	Unchecked	Unchecked	Unchecked							Unchecked	Unchecked	Unchecked	Unchecked	Unchecked	Unchecked	Unchecked	Unchecked	Unchecked	Unchecked	Unchecked	Unchecked	Unchecked	Unchecked		Unchecked	Unchecked	Unchecked	Unchecked	Unchecked
587	Healthcare Workers	Adamawa	Adamawa	Male	18-35	Single	Bachelor's Degree/HND	Employed	Unchecked	Unchecked	Unchecked	Unchecked	Unchecked	Unchecked	Unchecked				Unchecked	Unchecked	Unchecked	Unchecked	Unchecked							Unchecked	Unchecked	Unchecked	Unchecked	Unchecked	Unchecked	Unchecked	Unchecked	Unchecked	Unchecked	Unchecked	Unchecked	Unchecked	Unchecked		Unchecked	Unchecked	Unchecked	Unchecked	Unchecked
588	Healthcare Workers	Adamawa	Adamawa	Male	18-35	Single	No formal education	Employed	Unchecked	Unchecked	Unchecked	Unchecked	Unchecked	Unchecked	Unchecked				Unchecked	Unchecked	Unchecked	Unchecked	Unchecked							Unchecked	Unchecked	Unchecked	Unchecked	Unchecked	Unchecked	Unchecked	Unchecked	Unchecked	Unchecked	Unchecked	Unchecked	Unchecked	Unchecked		Unchecked	Unchecked	Unchecked	Unchecked	Unchecked
589	Healthcare Workers	Adamawa	Adamawa	Male	18-35	Single	Masters/MBBS	Employed	Unchecked	Unchecked	Unchecked	Unchecked	Unchecked	Unchecked	Unchecked				Unchecked	Unchecked	Unchecked	Unchecked	Unchecked							Unchecked	Unchecked	Unchecked	Unchecked	Unchecked	Unchecked	Unchecked	Unchecked	Unchecked	Unchecked	Unchecked	Unchecked	Unchecked	Unchecked		Unchecked	Unchecked	Unchecked	Unchecked	Unchecked
590	Healthcare Workers	Adamawa	Adamawa	Female	18-35	Single	Bachelor's Degree/HND	Employed	Unchecked	Unchecked	Unchecked	Unchecked	Unchecked	Unchecked	Unchecked				Unchecked	Unchecked	Unchecked	Unchecked	Unchecked							Unchecked	Unchecked	Unchecked	Unchecked	Unchecked	Unchecked	Unchecked	Unchecked	Unchecked	Unchecked	Unchecked	Unchecked	Unchecked	Unchecked		Unchecked	Unchecked	Unchecked	Unchecked	Unchecked
591	Healthcare Workers	Adamawa	Adamawa	Male	36-60	Separated	First school leaving certificate	Employed	Unchecked	Unchecked	Unchecked	Unchecked	Unchecked	Unchecked	Unchecked				Unchecked	Unchecked	Unchecked	Unchecked	Unchecked							Unchecked	Unchecked	Unchecked	Unchecked	Unchecked	Unchecked	Unchecked	Unchecked	Unchecked	Unchecked	Unchecked	Unchecked	Unchecked	Unchecked		Unchecked	Unchecked	Unchecked	Unchecked	Unchecked
592	Healthcare Workers	Adamawa	Adamawa	Male	18-35	Married	No formal education	Employed	Unchecked	Unchecked	Unchecked	Unchecked	Unchecked	Unchecked	Unchecked				Unchecked	Unchecked	Unchecked	Unchecked	Unchecked							Unchecked	Unchecked	Unchecked	Unchecked	Unchecked	Unchecked	Unchecked	Unchecked	Unchecked	Unchecked	Unchecked	Unchecked	Unchecked	Unchecked		Unchecked	Unchecked	Unchecked	Unchecked	Unchecked
593	Healthcare Workers	Adamawa	Adamawa	Female	18-35	Married	Bachelor's Degree/HND	Employed	Unchecked	Unchecked	Unchecked	Unchecked	Unchecked	Unchecked	Unchecked				Unchecked	Unchecked	Unchecked	Unchecked	Unchecked							Unchecked	Unchecked	Unchecked	Unchecked	Unchecked	Unchecked	Unchecked	Unchecked	Unchecked	Unchecked	Unchecked	Unchecked	Unchecked	Unchecked		Unchecked	Unchecked	Unchecked	Unchecked	Unchecked
594	Healthcare Workers	Adamawa	Adamawa	Male	18-35	Married	Bachelor's Degree/HND	Employed	Unchecked	Unchecked	Unchecked	Unchecked	Unchecked	Unchecked	Unchecked				Unchecked	Unchecked	Unchecked	Unchecked	Unchecked							Unchecked	Unchecked	Unchecked	Unchecked	Unchecked	Unchecked	Unchecked	Unchecked	Unchecked	Unchecked	Unchecked	Unchecked	Unchecked	Unchecked		Unchecked	Unchecked	Unchecked	Unchecked	Unchecked
595	Healthcare Workers	Adamawa	Adamawa	Male	18-35	Married	Bachelor's Degree/HND	Employed	Unchecked	Unchecked	Unchecked	Unchecked	Unchecked	Unchecked	Unchecked				Unchecked	Unchecked	Unchecked	Unchecked	Unchecked							Unchecked	Unchecked	Unchecked	Unchecked	Unchecked	Unchecked	Unchecked	Unchecked	Unchecked	Unchecked	Unchecked	Unchecked	Unchecked	Unchecked		Unchecked	Unchecked	Unchecked	Unchecked	Unchecked
596	Healthcare Workers	Adamawa	Adamawa	Male	18-35	Married	Bachelor's Degree/HND	Employed	Unchecked	Unchecked	Unchecked	Unchecked	Unchecked	Unchecked	Unchecked				Unchecked	Unchecked	Unchecked	Unchecked	Unchecked							Unchecked	Unchecked	Unchecked	Unchecked	Unchecked	Unchecked	Unchecked	Unchecked	Unchecked	Unchecked	Unchecked	Unchecked	Unchecked	Unchecked		Unchecked	Unchecked	Unchecked	Unchecked	Unchecked
597	Patients	Akwa Ibom	Akwa Ibom	Male	18-35	Single	WAEC/GCE/NECO	Employed	Unchecked	Unchecked	Unchecked	HIV	Unchecked	Tuberculosis	Unchecked		6 - 10 years	Yes	Unchecked	Checked	Unchecked	Unchecked	Unchecked		Every six months	Hospital or clinic where I am registered		30 minutes - 1hour	200 - 500 Naira	Unchecked	Checked	Checked	Unchecked	Unchecked	Checked	Checked	Unchecked	Unchecked	Unchecked	Checked	Unchecked	Unchecked	Unchecked		Checked	Unchecked	Checked	Checked	Checked
598	Patients	Akwa Ibom	Akwa Ibom	Female	36-60	Married	WAEC/GCE/NECO	Employed	Unchecked	Unchecked	Unchecked	HIV	Unchecked	Unchecked	Unchecked		1 - 5 years	Yes	Unchecked	Checked	Checked	Unchecked	Unchecked		Every six months	Hospital or clinic where I am registered		30 minutes - 1hour	Above 1000 Naira	Unchecked	Checked	Checked	Checked	Unchecked	Checked	Unchecked	Unchecked	Unchecked	Unchecked	Unchecked	Checked	Unchecked	Unchecked		Checked	Checked	Unchecked	Unchecked	Unchecked
599	Patients	Akwa Ibom	Akwa Ibom	Male	18-35	Single	WAEC/GCE/NECO	Not employed	Unchecked	Unchecked	Unchecked	HIV	Unchecked	Unchecked	Unchecked		1 - 5 years	Yes	Unchecked	Checked	Unchecked	Unchecked	Unchecked		Every six months	Hospital or clinic where I am registered		30 minutes - 1hour	200 - 500 Naira	Unchecked	Unchecked	Unchecked	Unchecked	Unchecked	Checked	Checked	Unchecked	Unchecked	Unchecked	Unchecked	Unchecked	Unchecked	Unchecked		Checked	Checked	Unchecked	Unchecked	Unchecked
600	Patients	Akwa Ibom	Akwa Ibom	Female	36-60	Married	WAEC/GCE/NECO	Employed	Unchecked	Unchecked	Unchecked	HIV	Unchecked	Unchecked	Unchecked		6 - 10 years	Yes	Unchecked	Checked	Unchecked	Unchecked	Unchecked		Every six months	Hospital or clinic where I am registered		30 minutes - 1hour	500 - 1000 Naira	Unchecked	Checked	Checked	Unchecked	Unchecked	Checked	Unchecked	Unchecked	Unchecked	Unchecked	Unchecked	Checked	Unchecked	Unchecked		Checked	Checked	Unchecked	Unchecked	Unchecked
601	Patients	Cross River	Cross River	Male	36-60	Married	WAEC/GCE/NECO	Employed	Unchecked	Unchecked	Unchecked	HIV	Unchecked	Unchecked	Unchecked		1 - 5 years	Yes	Unchecked	Checked	Unchecked	Unchecked	Unchecked		Every three months	Community-based delivery by healthcare provider		30 minutes - 1hour	500 - 1000 Naira	Checked	Checked	Unchecked	Unchecked	Unchecked	Unchecked	Checked	Unchecked	Checked	Unchecked	Checked	Unchecked	Unchecked	Unchecked		Checked	Checked	Unchecked	Unchecked	Unchecked
602	Patients	Akwa Ibom	Akwa Ibom	Female	18-35	Married	First school leaving certificate	Not employed	Unchecked	Unchecked	Unchecked	HIV	Unchecked	Unchecked	Unchecked		6 months-1 year	Yes	Unchecked	Checked	Unchecked	Unchecked	Unchecked		Every three months	Hospital or clinic where I am registered		10 - 30 minutes	200 - 500 Naira	Unchecked	Checked	Checked	Unchecked	Unchecked	Checked	Checked	Unchecked	Unchecked	Unchecked	Unchecked	Unchecked	Unchecked	Unchecked		Checked	Unchecked	Checked	Checked	Unchecked
603	Patients	Akwa Ibom	Akwa Ibom	Female	36-60	Married	WAEC/GCE/NECO	Not employed	Unchecked	Unchecked	Unchecked	HIV	Unchecked	Unchecked	Unchecked		1 - 5 years	Yes	Unchecked	Checked	Checked	Unchecked	Unchecked		Every six months	Hospital or clinic where I am registered		30 minutes - 1hour	500 - 1000 Naira	Unchecked	Checked	Checked	Unchecked	Unchecked	Checked	Unchecked	Unchecked	Unchecked	Unchecked	Checked	Checked	Unchecked	Unchecked		Checked	Checked	Unchecked	Unchecked	Unchecked
604	Patients	Akwa Ibom	Akwa Ibom	Female	36-60	Married	WAEC/GCE/NECO	Not employed	Unchecked	Unchecked	Unchecked	HIV	Unchecked	Unchecked	Unchecked		1 - 5 years	Yes	Unchecked	Checked	Unchecked	Checked	Unchecked		Every six months	Hospital or clinic where I am registered		More than 1 hour	500 - 1000 Naira	Unchecked	Checked	Checked	Unchecked	Unchecked	Unchecked	Unchecked	Unchecked	Unchecked	Unchecked	Checked	Checked	Unchecked	Unchecked		Checked	Checked	Unchecked	Unchecked	Unchecked
605	Patients	Akwa Ibom	Akwa Ibom	Female	Above 60	Widowed	No formal education	Not employed	Diabetes	Hypertension	Unchecked	HIV	Unchecked	Unchecked	Unchecked		6 - 10 years	Yes	Unchecked	Checked	Unchecked	Checked	Unchecked		Every six months	Community-based delivery by healthcare provider		10 - 30 minutes	200 - 500 Naira	Unchecked	Checked	Unchecked	Unchecked	Unchecked	Checked	Unchecked	Unchecked	Unchecked	Unchecked	Unchecked	Unchecked	Checked	Unchecked		Unchecked	Unchecked	Unchecked	Unchecked	Unchecked
606	Patients	Akwa Ibom	Akwa Ibom	Female	18-35	Single	WAEC/GCE/NECO	Not employed	Unchecked	Unchecked	Unchecked	HIV	Unchecked	Unchecked	Unchecked		1 - 5 years	Yes	Unchecked	Checked	Unchecked	Unchecked	Unchecked		Every six months	Hospital or clinic where I am registered		30 minutes - 1hour	200 - 500 Naira	Unchecked	Unchecked	Unchecked	Unchecked	Unchecked	Checked	Checked	Unchecked	Unchecked	Unchecked	Unchecked	Unchecked	Unchecked	Unchecked		Checked	Checked	Unchecked	Unchecked	Unchecked
607	Patients	Akwa Ibom	Akwa Ibom	Male	36-60	Married	First school leaving certificate	Not employed	Diabetes	Hypertension	Unchecked	HIV	Unchecked	Unchecked	Unchecked		1 - 5 years	Yes	Unchecked	Checked	Unchecked	Unchecked	Unchecked		Every six months	Hospital or clinic where I am registered		10 - 30 minutes	200 - 500 Naira	Unchecked	Checked	Checked	Unchecked	Unchecked	Checked	Checked	Unchecked	Unchecked	Unchecked	Unchecked	Unchecked	Unchecked	Unchecked		Checked	Unchecked	Unchecked	Checked	Unchecked
608	Patients	Akwa Ibom	Akwa Ibom	Male	36-60	Married	Bachelor's Degree/HND	Employed	Unchecked	Unchecked	Unchecked	HIV	Unchecked	Unchecked	Unchecked		1 - 5 years	Yes	Unchecked	Checked	Checked	Unchecked	Unchecked		Every six months	Hospital or clinic where I am registered		30 minutes - 1hour	500 - 1000 Naira	Unchecked	Checked	Checked	Unchecked	Unchecked	Unchecked	Unchecked	Unchecked	Unchecked	Unchecked	Checked	Checked	Unchecked	Unchecked		Checked	Checked	Unchecked	Unchecked	Unchecked
609	Patients	Akwa Ibom	Akwa Ibom	Female	18-35	Married	First school leaving certificate	Not employed	Unchecked	Unchecked	Unchecked	HIV	Unchecked	Unchecked	Unchecked		1 - 5 years	Yes	Unchecked	Checked	Unchecked	Unchecked	Unchecked		Every six months	Hospital or clinic where I am registered		10 - 30 minutes	200 - 500 Naira	Unchecked	Checked	Checked	Unchecked	Unchecked	Checked	Checked	Unchecked	Unchecked	Unchecked	Unchecked	Unchecked	Unchecked	Unchecked		Checked	Unchecked	Checked	Checked	Checked
610	Patients	Akwa Ibom	Akwa Ibom	Male	36-60	Married	First school leaving certificate	Not employed	Diabetes	Hypertension	Unchecked	HIV	Unchecked	Unchecked	Unchecked		1 - 5 years	Yes	Unchecked	Checked	Unchecked	Unchecked	Unchecked		Every six months	Hospital or clinic where I am registered		10 - 30 minutes	200 - 500 Naira	Unchecked	Checked	Checked	Unchecked	Unchecked	Checked	Unchecked	Unchecked	Unchecked	Unchecked	Unchecked	Unchecked	Checked	Unchecked		Unchecked	Unchecked	Unchecked	Unchecked	Unchecked
611	Patients	Akwa Ibom	Akwa Ibom	Male	18-35	Single	Bachelor's Degree/HND	Employed	Unchecked	Unchecked	Unchecked	HIV	Unchecked	Tuberculosis	Unchecked		6 - 10 years	Yes	Unchecked	Checked	Checked	Unchecked	Unchecked		Every six months	Hospital or clinic where I am registered		30 minutes - 1hour	500 - 1000 Naira	Unchecked	Checked	Checked	Unchecked	Unchecked	Unchecked	Unchecked	Unchecked	Unchecked	Unchecked	Unchecked	Checked	Unchecked	Unchecked		Checked	Checked	Unchecked	Unchecked	Unchecked
612	Healthcare Workers	Akwa Ibom	Akwa Ibom	Female	36-60	Married	Masters/MBBS	Employed	Unchecked	Unchecked	Unchecked	Unchecked	Unchecked	Unchecked	Unchecked				Unchecked	Unchecked	Unchecked	Unchecked	Unchecked							Unchecked	Unchecked	Unchecked	Unchecked	Unchecked	Unchecked	Unchecked	Unchecked	Unchecked	Unchecked	Unchecked	Unchecked	Unchecked	Unchecked		Unchecked	Unchecked	Unchecked	Unchecked	Unchecked
613	Patients	Akwa Ibom	Akwa Ibom	Female	18-35	Single	WAEC/GCE/NECO	Not employed	Unchecked	Unchecked	Unchecked	HIV	Unchecked	Unchecked	Unchecked		Less than 6 months	Yes	Unchecked	Checked	Unchecked	Unchecked	Unchecked		Every three months	Hospital or clinic where I am registered		10 - 30 minutes	200 - 500 Naira	Unchecked	Checked	Checked	Unchecked	Unchecked	Checked	Checked	Unchecked	Unchecked	Unchecked	Unchecked	Unchecked	Unchecked	Unchecked		Unchecked	Checked	Unchecked	Checked	Checked
614	Healthcare Workers	Akwa Ibom	Akwa Ibom	Male	36-60	Married	Bachelor's Degree/HND	Employed	Unchecked	Unchecked	Unchecked	Unchecked	Unchecked	Unchecked	Unchecked				Unchecked	Unchecked	Unchecked	Unchecked	Unchecked							Unchecked	Unchecked	Unchecked	Unchecked	Unchecked	Unchecked	Unchecked	Unchecked	Unchecked	Unchecked	Unchecked	Unchecked	Unchecked	Unchecked		Unchecked	Unchecked	Unchecked	Unchecked	Unchecked
615	Healthcare Workers	Akwa Ibom	Akwa Ibom	Female	18-35	Single	Masters/MBBS	Employed	Unchecked	Unchecked	Unchecked	Unchecked	Unchecked	Unchecked	Unchecked				Unchecked	Unchecked	Unchecked	Unchecked	Unchecked							Unchecked	Unchecked	Unchecked	Unchecked	Unchecked	Unchecked	Unchecked	Unchecked	Unchecked	Unchecked	Unchecked	Unchecked	Unchecked	Unchecked		Unchecked	Unchecked	Unchecked	Unchecked	Unchecked
616	Patients	Akwa Ibom	Akwa Ibom	Male	18-35	Married	Bachelor's Degree/HND	Employed	Unchecked	Unchecked	Unchecked	HIV	Unchecked	Unchecked	Unchecked		1 - 5 years	Yes	Unchecked	Checked	Unchecked	Unchecked	Unchecked		Every six months	Hospital or clinic where I am registered		10 - 30 minutes	200 - 500 Naira	Unchecked	Checked	Checked	Unchecked	Unchecked	Checked	Checked	Unchecked	Checked	Unchecked	Checked	Unchecked	Unchecked	Unchecked		Checked	Checked	Checked	Checked	Checked
617	Healthcare Workers	Akwa Ibom	Akwa Ibom	Female	18-35	Single	Bachelor's Degree/HND	Employed	Unchecked	Unchecked	Unchecked	Unchecked	Unchecked	Unchecked	Unchecked				Unchecked	Unchecked	Unchecked	Unchecked	Unchecked							Unchecked	Unchecked	Unchecked	Unchecked	Unchecked	Unchecked	Unchecked	Unchecked	Unchecked	Unchecked	Unchecked	Unchecked	Unchecked	Unchecked		Unchecked	Unchecked	Unchecked	Unchecked	Unchecked
618	Healthcare Workers	Akwa Ibom	Akwa Ibom	Male	36-60	Married	WAEC/GCE/NECO	Employed	Unchecked	Unchecked	Unchecked	Unchecked	Unchecked	Unchecked	Unchecked				Unchecked	Unchecked	Unchecked	Unchecked	Unchecked							Unchecked	Unchecked	Unchecked	Unchecked	Unchecked	Unchecked	Unchecked	Unchecked	Unchecked	Unchecked	Unchecked	Unchecked	Unchecked	Unchecked		Unchecked	Unchecked	Unchecked	Unchecked	Unchecked
619	Healthcare Workers	Akwa Ibom	Akwa Ibom	Male	18-35	Single	WAEC/GCE/NECO	Employed	Unchecked	Unchecked	Unchecked	Unchecked	Unchecked	Unchecked	Unchecked				Unchecked	Unchecked	Unchecked	Unchecked	Unchecked							Unchecked	Unchecked	Unchecked	Unchecked	Unchecked	Unchecked	Unchecked	Unchecked	Unchecked	Unchecked	Unchecked	Unchecked	Unchecked	Unchecked		Unchecked	Unchecked	Unchecked	Unchecked	Unchecked
620	Patients	Akwa Ibom	Akwa Ibom	Female	18-35	Married	First school leaving certificate	Not employed	Unchecked	Unchecked	Unchecked	HIV	Unchecked	Unchecked	Unchecked		1 - 5 years	Yes	Unchecked	Checked	Unchecked	Unchecked	Unchecked		Every six months	Hospital or clinic where I am registered		10 - 30 minutes	200 - 500 Naira	Unchecked	Checked	Checked	Unchecked	Unchecked	Checked	Unchecked	Unchecked	Unchecked	Unchecked	Unchecked	Unchecked	Checked	Unchecked		Unchecked	Unchecked	Unchecked	Unchecked	Unchecked
621	Healthcare Workers	Akwa Ibom	Akwa Ibom	Female	18-35	Married	Bachelor's Degree/HND	Employed	Unchecked	Unchecked	Unchecked	Unchecked	Unchecked	Unchecked	Unchecked				Unchecked	Unchecked	Unchecked	Unchecked	Unchecked							Unchecked	Unchecked	Unchecked	Unchecked	Unchecked	Unchecked	Unchecked	Unchecked	Unchecked	Unchecked	Unchecked	Unchecked	Unchecked	Unchecked		Unchecked	Unchecked	Unchecked	Unchecked	Unchecked
622	Healthcare Workers	Akwa Ibom	Akwa Ibom	Male	18-35	Single	WAEC/GCE/NECO	Employed	Unchecked	Unchecked	Unchecked	Unchecked	Unchecked	Unchecked	Unchecked				Unchecked	Unchecked	Unchecked	Unchecked	Unchecked							Unchecked	Unchecked	Unchecked	Unchecked	Unchecked	Unchecked	Unchecked	Unchecked	Unchecked	Unchecked	Unchecked	Unchecked	Unchecked	Unchecked		Unchecked	Unchecked	Unchecked	Unchecked	Unchecked
623	Healthcare Workers	Akwa Ibom	Akwa Ibom	Male	18-35	Married	Bachelor's Degree/HND	Employed	Unchecked	Unchecked	Unchecked	Unchecked	Unchecked	Unchecked	Unchecked				Unchecked	Unchecked	Unchecked	Unchecked	Unchecked							Unchecked	Unchecked	Unchecked	Unchecked	Unchecked	Unchecked	Unchecked	Unchecked	Unchecked	Unchecked	Unchecked	Unchecked	Unchecked	Unchecked		Unchecked	Unchecked	Unchecked	Unchecked	Unchecked
624	Patients	Akwa Ibom	Akwa Ibom	Male	Above 60	Separated	PhD/DrPH/DA/DBA	Employed	Unchecked	Checked	Unchecked	HIV	Unchecked	Tuberculosis	Unchecked		6 - 10 years	Yes	Unchecked	Checked	Checked	Unchecked	Unchecked		Every six months	Hospital or clinic where I am registered		10 - 30 minutes	Above 1000 Naira	Unchecked	Unchecked	Checked	Unchecked	Unchecked	Unchecked	Unchecked	Unchecked	Unchecked	Checked	Checked	Checked	Unchecked	Unchecked		Checked	Checked	Checked	Unchecked	Unchecked
625	Patients	Akwa Ibom	Akwa Ibom	Female	36-60	Widowed	Bachelor's Degree/HND	Not employed	Unchecked	Checked	Unchecked	HIV	Unchecked	Unchecked	Unchecked		1 - 5 years	Yes	Unchecked	Checked	Unchecked	Unchecked	Unchecked		Every six months	Hospital or clinic where I am registered		10 - 30 minutes	200 - 500 Naira	Unchecked	Checked	Checked	Unchecked	Unchecked	Checked	Checked	Unchecked	Unchecked	Unchecked	Unchecked	Unchecked	Unchecked	Unchecked		Checked	Unchecked	Checked	Checked	Checked
627	Patients	Akwa Ibom	Akwa Ibom	Female	18-35	Single	Bachelor's Degree/HND	Employed	Unchecked	Unchecked	Unchecked	HIV	Unchecked	Unchecked	Unchecked		1 - 5 years	Yes	Unchecked	Checked	Unchecked	Unchecked	Unchecked		Every six months	Hospital or clinic where I am registered		10 - 30 minutes	200 - 500 Naira	Unchecked	Checked	Checked	Unchecked	Unchecked	Checked	Checked	Unchecked	Unchecked	Unchecked	Checked	Unchecked	Unchecked	Unchecked		Unchecked	Unchecked	Checked	Checked	Checked
628	Patients	Akwa Ibom	Akwa Ibom	Male	18-35	Single	No formal education	Not employed	Unchecked	Unchecked	Unchecked	HIV	Unchecked	Tuberculosis	Unchecked		1 - 5 years	Yes	Unchecked	Checked	Unchecked	Unchecked	Unchecked		Every six months	Hospital or clinic where I am registered		10 - 30 minutes	200 - 500 Naira	Unchecked	Checked	Unchecked	Checked	Unchecked	Checked	Unchecked	Unchecked	Unchecked	Unchecked	Unchecked	Unchecked	Checked	Unchecked		Unchecked	Unchecked	Unchecked	Unchecked	Unchecked
629	Healthcare Workers	Adamawa	Adamawa	Male	18-35	Single	Masters/MBBS	Employed	Unchecked	Unchecked	Unchecked	Unchecked	Unchecked	Unchecked	Unchecked				Unchecked	Unchecked	Unchecked	Unchecked	Unchecked							Unchecked	Unchecked	Unchecked	Unchecked	Unchecked	Unchecked	Unchecked	Unchecked	Unchecked	Unchecked	Unchecked	Unchecked	Unchecked	Unchecked		Unchecked	Unchecked	Unchecked	Unchecked	Unchecked
630	Patients	Benue	Akwa Ibom	Female	18-35	Single	Bachelor's Degree/HND	Not employed	Unchecked	Unchecked	Unchecked	HIV	Unchecked	Unchecked	Unchecked		1 - 5 years	Yes	Unchecked	Checked	Unchecked	Unchecked	Unchecked		Every six months	Hospital or clinic where I am registered		10 - 30 minutes	100 -200 Naira	Unchecked	Checked	Checked	Unchecked	Unchecked	Checked	Checked	Checked	Unchecked	Unchecked	Unchecked	Unchecked	Unchecked	Unchecked		Checked	Unchecked	Checked	Checked	Unchecked
631	Patients	Benue	Akwa Ibom	Male	18-35	Single	Bachelor's Degree/HND	Employed	Unchecked	Unchecked	Unchecked	HIV	Unchecked	Unchecked	Unchecked		1 - 5 years	Yes	Unchecked	Checked	Unchecked	Unchecked	Unchecked		Every six months	Hospital or clinic where I am registered		10 - 30 minutes	200 - 500 Naira	Unchecked	Checked	Checked	Unchecked	Unchecked	Checked	Checked	Unchecked	Unchecked	Unchecked	Checked	Unchecked	Unchecked	Unchecked		Checked	Unchecked	Checked	Checked	Checked
632	Healthcare Workers	Adamawa	Adamawa	Male	18-35	Married	Bachelor's Degree/HND	Employed	Unchecked	Unchecked	Unchecked	Unchecked	Unchecked	Unchecked	Unchecked				Unchecked	Unchecked	Unchecked	Unchecked	Unchecked							Unchecked	Unchecked	Unchecked	Unchecked	Unchecked	Unchecked	Unchecked	Unchecked	Unchecked	Unchecked	Unchecked	Unchecked	Unchecked	Unchecked		Unchecked	Unchecked	Unchecked	Unchecked	Unchecked
633	Patients	Akwa Ibom	Akwa Ibom	Female	36-60	Married	WAEC/GCE/NECO	Not employed	Unchecked	Unchecked	Unchecked	HIV	Unchecked	Unchecked	Unchecked		1 - 5 years	Yes	Unchecked	Checked	Unchecked	Unchecked	Unchecked		Every six months	Hospital or clinic where I am registered		10 - 30 minutes	200 - 500 Naira	Unchecked	Unchecked	Checked	Unchecked	Unchecked	Unchecked	Unchecked	Unchecked	Unchecked	Unchecked	Checked	Unchecked	Unchecked	Unchecked		Unchecked	Checked	Unchecked	Unchecked	Unchecked
634	Healthcare Workers	Cross River	Cross River	Male	18-35	Single	Bachelor's Degree/HND	Employed	Unchecked	Unchecked	Unchecked	Unchecked	Unchecked	Unchecked	Unchecked				Unchecked	Unchecked	Unchecked	Unchecked	Unchecked							Unchecked	Unchecked	Unchecked	Unchecked	Unchecked	Unchecked	Unchecked	Unchecked	Unchecked	Unchecked	Unchecked	Unchecked	Unchecked	Unchecked		Unchecked	Unchecked	Unchecked	Unchecked	Unchecked
635	Patients	Cross River	Cross River	Male	18-35	Single	WAEC/GCE/NECO	Employed	Unchecked	Unchecked	Unchecked	HIV	Unchecked	Unchecked	Unchecked		1 - 5 years	Yes	Unchecked	Checked	Unchecked	Unchecked	Unchecked		Every six months	Hospital or clinic where I am registered		30 minutes - 1hour	500 - 1000 Naira	Unchecked	Unchecked	Checked	Unchecked	Unchecked	Unchecked	Checked	Unchecked	Unchecked	Unchecked	Checked	Unchecked	Unchecked	Unchecked		Checked	Checked	Unchecked	Unchecked	Unchecked
636	Patients	Cross River	Cross River	Female	36-60	Separated	Bachelor's Degree/HND	Employed	Diabetes	Unchecked	Unchecked	HIV	Unchecked	Unchecked	Unchecked		More than 10 years	Yes	Checked	Checked	Unchecked	Unchecked	Unchecked		Every six months	Hospital or clinic where I am registered		30 minutes - 1hour	500 - 1000 Naira	Checked	Checked	Checked	Unchecked	Unchecked	Unchecked	Checked	Unchecked	Unchecked	Unchecked	Checked	Checked	Unchecked	Unchecked		Checked	Checked	Unchecked	Unchecked	Unchecked
637	Healthcare Workers	Cross River	Cross River	Male	18-35	Single	Bachelor's Degree/HND	Employed	Unchecked	Unchecked	Unchecked	Unchecked	Unchecked	Unchecked	Unchecked				Unchecked	Unchecked	Unchecked	Unchecked	Unchecked							Unchecked	Unchecked	Unchecked	Unchecked	Unchecked	Unchecked	Unchecked	Unchecked	Unchecked	Unchecked	Unchecked	Unchecked	Unchecked	Unchecked		Unchecked	Unchecked	Unchecked	Unchecked	Unchecked
638	Patients	Akwa Ibom	Akwa Ibom	Male	36-60	Single	Bachelor's Degree/HND	Not employed	Diabetes	Hypertension	Unchecked	HIV	Unchecked	Unchecked	Unchecked		1 - 5 years	Yes	Unchecked	Checked	Unchecked	Unchecked	Unchecked		Every six months	Hospital or clinic where I am registered		30 minutes - 1hour	500 - 1000 Naira	Unchecked	Checked	Unchecked	Unchecked	Unchecked	Unchecked	Checked	Unchecked	Unchecked	Unchecked	Checked	Checked	Unchecked	Unchecked		Checked	Checked	Unchecked	Unchecked	Unchecked
639	Patients	Akwa Ibom	Akwa Ibom	Female	18-35	Married	No formal education	Not employed	Unchecked	Unchecked	Unchecked	HIV	Unchecked	Unchecked	Unchecked		6 months-1 year	Yes	Unchecked	Checked	Unchecked	Unchecked	Unchecked		Every three months	Community-based delivery by healthcare provider		30 minutes - 1hour	200 - 500 Naira	Unchecked	Checked	Unchecked	Unchecked	Unchecked	Unchecked	Checked	Unchecked	Unchecked	Unchecked	Unchecked	Unchecked	Unchecked	Unchecked		Unchecked	Checked	Unchecked	Unchecked	Unchecked
640	Healthcare Workers	Cross River	Cross River	Male	18-35	Single	Bachelor's Degree/HND	Employed	Unchecked	Unchecked	Unchecked	Unchecked	Unchecked	Unchecked	Unchecked				Unchecked	Unchecked	Unchecked	Unchecked	Unchecked							Unchecked	Unchecked	Unchecked	Unchecked	Unchecked	Unchecked	Unchecked	Unchecked	Unchecked	Unchecked	Unchecked	Unchecked	Unchecked	Unchecked		Unchecked	Unchecked	Unchecked	Unchecked	Unchecked
641	Healthcare Workers	Adamawa	Adamawa	Male	18-35	Married	WAEC/GCE/NECO	Employed	Unchecked	Unchecked	Unchecked	Unchecked	Unchecked	Unchecked	Unchecked				Unchecked	Unchecked	Unchecked	Unchecked	Unchecked							Unchecked	Unchecked	Unchecked	Unchecked	Unchecked	Unchecked	Unchecked	Unchecked	Unchecked	Unchecked	Unchecked	Unchecked	Unchecked	Unchecked		Unchecked	Unchecked	Unchecked	Unchecked	Unchecked
642	Healthcare Workers	Cross River	Cross River	Female	18-35	Married	Bachelor's Degree/HND	Employed	Unchecked	Unchecked	Unchecked	Unchecked	Unchecked	Unchecked	Unchecked				Unchecked	Unchecked	Unchecked	Unchecked	Unchecked							Unchecked	Unchecked	Unchecked	Unchecked	Unchecked	Unchecked	Unchecked	Unchecked	Unchecked	Unchecked	Unchecked	Unchecked	Unchecked	Unchecked		Unchecked	Unchecked	Unchecked	Unchecked	Unchecked
643	Healthcare Workers	Cross River	Cross River	Female	18-35	Single	WAEC/GCE/NECO	Employed	Unchecked	Unchecked	Unchecked	Unchecked	Unchecked	Unchecked	Unchecked				Unchecked	Unchecked	Unchecked	Unchecked	Unchecked							Unchecked	Unchecked	Unchecked	Unchecked	Unchecked	Unchecked	Unchecked	Unchecked	Unchecked	Unchecked	Unchecked	Unchecked	Unchecked	Unchecked		Unchecked	Unchecked	Unchecked	Unchecked	Unchecked
644	Patients	Akwa Ibom	Akwa Ibom	Male	36-60	Married	No formal education	Not employed	Unchecked	Checked	Unchecked	HIV	Unchecked	Unchecked	Unchecked		1 - 5 years	Yes	Unchecked	Checked	Unchecked	Unchecked	Unchecked		Every six months	Hospital or clinic where I am registered		10 - 30 minutes	200 - 500 Naira	Checked	Unchecked	Unchecked	Unchecked	Unchecked	Unchecked	Unchecked	Unchecked	Unchecked	Unchecked	Unchecked	Unchecked	Checked	Unchecked		Unchecked	Unchecked	Unchecked	Unchecked	Unchecked
645	Patients	Akwa Ibom	Akwa Ibom	Female	Above 60	Widowed	No formal education	Not employed	Unchecked	Unchecked	Unchecked	HIV	Unchecked	Tuberculosis	Unchecked		1 - 5 years	Yes	Unchecked	Checked	Unchecked	Unchecked	Unchecked		Every six months	Community-based delivery by healthcare provider		10 - 30 minutes	500 - 1000 Naira	Unchecked	Checked	Unchecked	Unchecked	Unchecked	Unchecked	Unchecked	Unchecked	Unchecked	Unchecked	Unchecked	Unchecked	Checked	Unchecked		Unchecked	Unchecked	Unchecked	Unchecked	Unchecked
646	Patients	Akwa Ibom	Akwa Ibom	Female	18-35	Separated	First school leaving certificate	Not employed	Unchecked	Unchecked	Unchecked	HIV	Unchecked	Unchecked	Unchecked		1 - 5 years	Yes	Unchecked	Checked	Unchecked	Unchecked	Unchecked		Every three months	Community-based delivery by healthcare provider		30 minutes - 1hour	Above 1000 Naira	Unchecked	Checked	Unchecked	Unchecked	Unchecked	Unchecked	Unchecked	Unchecked	Unchecked	Unchecked	Unchecked	Unchecked	Checked	Unchecked		Unchecked	Unchecked	Unchecked	Unchecked	Unchecked
647	Healthcare Workers	Cross River	Cross River	Female	36-60	Married	Masters/MBBS	Employed	Unchecked	Unchecked	Unchecked	Unchecked	Unchecked	Unchecked	Unchecked				Unchecked	Unchecked	Unchecked	Unchecked	Unchecked							Unchecked	Unchecked	Unchecked	Unchecked	Unchecked	Unchecked	Unchecked	Unchecked	Unchecked	Unchecked	Unchecked	Unchecked	Unchecked	Unchecked		Unchecked	Unchecked	Unchecked	Unchecked	Unchecked
648	Patients	Akwa Ibom	Akwa Ibom	Female	Above 60	Widowed	No formal education	Not employed	Unchecked	Unchecked	Unchecked	HIV	Unchecked	Unchecked	Unchecked		1 - 5 years	Yes	Unchecked	Checked	Unchecked	Unchecked	Unchecked		Every three months	Community-based delivery by healthcare provider		10 - 30 minutes	500 - 1000 Naira	Unchecked	Unchecked	Checked	Unchecked	Unchecked	Unchecked	Unchecked	Unchecked	Unchecked	Unchecked	Unchecked	Unchecked	Checked	Unchecked		Unchecked	Unchecked	Unchecked	Unchecked	Unchecked
649	Healthcare Workers	Cross River	Cross River	Male	36-60	Married	Masters/MBBS	Employed	Unchecked	Unchecked	Unchecked	Unchecked	Unchecked	Unchecked	Unchecked				Unchecked	Unchecked	Unchecked	Unchecked	Unchecked							Unchecked	Unchecked	Unchecked	Unchecked	Unchecked	Unchecked	Unchecked	Unchecked	Unchecked	Unchecked	Unchecked	Unchecked	Unchecked	Unchecked		Unchecked	Unchecked	Unchecked	Unchecked	Unchecked
651	Patients	Akwa Ibom	Akwa Ibom	Female	36-60	Single	WAEC/GCE/NECO	Employed	Unchecked	Unchecked	Unchecked	HIV	Unchecked	Unchecked	Unchecked		6 months-1 year	Yes	Unchecked	Checked	Unchecked	Unchecked	Unchecked		Every six months	Hospital or clinic where I am registered		10 - 30 minutes	200 - 500 Naira	Unchecked	Checked	Unchecked	Unchecked	Unchecked	Unchecked	Unchecked	Unchecked	Unchecked	Unchecked	Checked	Unchecked	Unchecked	Unchecked		Checked	Unchecked	Unchecked	Unchecked	Unchecked
652	Patients	Akwa Ibom	Akwa Ibom	Female	18-35	Single	Bachelor's Degree/HND	Employed	Unchecked	Unchecked	Unchecked	HIV	Unchecked	Unchecked	Unchecked		1 - 5 years	Yes	Unchecked	Checked	Unchecked	Unchecked	Unchecked		Every six months	Hospital or clinic where I am registered		Less than 10 minutes	200 - 500 Naira	Unchecked	Checked	Unchecked	Unchecked	Unchecked	Unchecked	Unchecked	Checked	Unchecked	Unchecked	Unchecked	Unchecked	Unchecked	Unchecked		Unchecked	Checked	Unchecked	Unchecked	Unchecked
653	Healthcare Workers	Akwa Ibom	Akwa Ibom	Female	36-60	Married	Bachelor's Degree/HND	Employed	Unchecked	Unchecked	Unchecked	Unchecked	Unchecked	Unchecked	Unchecked				Unchecked	Unchecked	Unchecked	Unchecked	Unchecked							Unchecked	Unchecked	Unchecked	Unchecked	Unchecked	Unchecked	Unchecked	Unchecked	Unchecked	Unchecked	Unchecked	Unchecked	Unchecked	Unchecked		Unchecked	Unchecked	Unchecked	Unchecked	Unchecked
654	Patients	Akwa Ibom	Akwa Ibom	Female	36-60	Married	Bachelor's Degree/HND	Employed	Unchecked	Unchecked	Unchecked	HIV	Unchecked	Unchecked	Unchecked		6 - 10 years	Yes	Unchecked	Checked	Unchecked	Unchecked	Unchecked		Every six months	Hospital or clinic where I am registered		10 - 30 minutes	500 - 1000 Naira	Unchecked	Unchecked	Checked	Unchecked	Unchecked	Unchecked	Unchecked	Unchecked	Unchecked	Unchecked	Unchecked	Unchecked	Checked	Unchecked		Unchecked	Unchecked	Unchecked	Unchecked	Unchecked
655	Patients	Akwa Ibom	Akwa Ibom	Male	18-35	Married	WAEC/GCE/NECO	Not employed	Unchecked	Unchecked	Unchecked	HIV	Unchecked	Unchecked	Unchecked		6 months-1 year	Yes	Unchecked	Checked	Unchecked	Unchecked	Unchecked		Every six months	Community-based delivery by healthcare provider		10 - 30 minutes	200 - 500 Naira	Unchecked	Checked	Unchecked	Unchecked	Unchecked	Unchecked	Unchecked	Unchecked	Unchecked	Unchecked	Checked	Unchecked	Unchecked	Unchecked		Checked	Unchecked	Unchecked	Unchecked	Unchecked
656	Patients	Benue	Akwa Ibom	Female	18-35	Single	WAEC/GCE/NECO	Not employed	Unchecked	Unchecked	Unchecked	HIV	Unchecked	Unchecked	Unchecked		1 - 5 years	Yes	Unchecked	Checked	Unchecked	Unchecked	Unchecked		Every six months	Hospital or clinic where I am registered		10 - 30 minutes	200 - 500 Naira	Unchecked	Unchecked	Checked	Unchecked	Unchecked	Unchecked	Unchecked	Unchecked	Unchecked	Unchecked	Unchecked	Unchecked	Checked	Unchecked		Unchecked	Unchecked	Unchecked	Unchecked	Unchecked
657	Patients	Benue	Akwa Ibom	Female	36-60	Married	WAEC/GCE/NECO	Not employed	Unchecked	Unchecked	Unchecked	HIV	Unchecked	Unchecked	Unchecked		1 - 5 years	Yes	Unchecked	Checked	Unchecked	Unchecked	Unchecked		Every six months	Community-based delivery by healthcare provider		30 minutes - 1hour	200 - 500 Naira	Unchecked	Checked	Checked	Unchecked	Unchecked	Unchecked	Unchecked	Unchecked	Unchecked	Unchecked	Unchecked	Unchecked	Checked	Unchecked		Unchecked	Unchecked	Unchecked	Unchecked	Unchecked
658	Patients	Benue	Akwa Ibom	Female	Above 60	Widowed	WAEC/GCE/NECO	Not employed	Unchecked	Unchecked	Unchecked	HIV	Unchecked	Unchecked	Unchecked		1 - 5 years	Yes	Unchecked	Checked	Unchecked	Unchecked	Unchecked		Every six months	Hospital or clinic where I am registered		10 - 30 minutes	Above 1000 Naira	Unchecked	Checked	Checked	Unchecked	Unchecked	Unchecked	Unchecked	Unchecked	Unchecked	Unchecked	Unchecked	Unchecked	Checked	Unchecked		Unchecked	Unchecked	Unchecked	Unchecked	Unchecked
659	Patients	Benue	Akwa Ibom	Male	18-35	Single	Bachelor's Degree/HND	Employed	Unchecked	Unchecked	Unchecked	HIV	Unchecked	Unchecked	Unchecked		1 - 5 years	Yes	Unchecked	Checked	Unchecked	Unchecked	Unchecked		Every six months	Community-based delivery by healthcare provider		10 - 30 minutes	100 -200 Naira	Unchecked	Checked	Checked	Unchecked	Unchecked	Unchecked	Checked	Unchecked	Unchecked	Unchecked	Unchecked	Unchecked	Unchecked	Unchecked		Checked	Checked	Unchecked	Unchecked	Unchecked
660	Patients	Benue	Akwa Ibom	Male	36-60	Married	First school leaving certificate	Employed	Unchecked	Unchecked	Unchecked	HIV	Unchecked	Unchecked	Unchecked		1 - 5 years	Yes	Unchecked	Checked	Unchecked	Unchecked	Unchecked		Every six months	Community-based delivery by healthcare provider		10 - 30 minutes	100 -200 Naira	Unchecked	Checked	Unchecked	Unchecked	Unchecked	Unchecked	Unchecked	Unchecked	Unchecked	Unchecked	Unchecked	Unchecked	Checked	Unchecked		Unchecked	Unchecked	Unchecked	Unchecked	Unchecked
661	Patients	Benue	Akwa Ibom	Female	36-60	Married	WAEC/GCE/NECO	Not employed	Unchecked	Unchecked	Unchecked	HIV	Unchecked	Unchecked	Unchecked		6 - 10 years	Yes	Unchecked	Checked	Unchecked	Unchecked	Unchecked		Every six months	Hospital or clinic where I am registered		10 - 30 minutes	200 - 500 Naira	Unchecked	Checked	Checked	Unchecked	Unchecked	Unchecked	Checked	Unchecked	Unchecked	Unchecked	Unchecked	Unchecked	Unchecked	Unchecked		Checked	Checked	Unchecked	Unchecked	Unchecked
662	Patients	Benue	Akwa Ibom	Female	36-60	Married	WAEC/GCE/NECO	Employed	Unchecked	Unchecked	Unchecked	HIV	Unchecked	Unchecked	Unchecked		1 - 5 years	Yes	Unchecked	Checked	Unchecked	Unchecked	Unchecked		Every six months	Hospital or clinic where I am registered		10 - 30 minutes	200 - 500 Naira	Unchecked	Checked	Checked	Unchecked	Unchecked	Unchecked	Checked	Unchecked	Unchecked	Unchecked	Unchecked	Unchecked	Unchecked	Unchecked		Checked	Checked	Unchecked	Unchecked	Unchecked
663	Patients	Akwa Ibom	Akwa Ibom	Male	18-35	Married	Bachelor's Degree/HND	Employed	Unchecked	Unchecked	Unchecked	HIV	Unchecked	Unchecked	Unchecked		1 - 5 years	Yes	Unchecked	Checked	Unchecked	Unchecked	Unchecked		Every six months	Community-based delivery by healthcare provider		Less than 10 minutes	I don't know	Unchecked	Checked	Checked	Unchecked	Unchecked	Unchecked	Checked	Unchecked	Unchecked	Unchecked	Unchecked	Unchecked	Unchecked	Unchecked		Checked	Checked	Unchecked	Unchecked	Unchecked
664	Patients	Akwa Ibom	Akwa Ibom	Male	18-35	Married	WAEC/GCE/NECO	Not employed	Unchecked	Unchecked	Unchecked	HIV	Unchecked	Unchecked	Unchecked		1 - 5 years	Yes	Unchecked	Checked	Unchecked	Unchecked	Unchecked		Every six months	Community-based delivery by healthcare provider		Less than 10 minutes	I don't know	Unchecked	Unchecked	Checked	Unchecked	Unchecked	Unchecked	Checked	Unchecked	Unchecked	Unchecked	Unchecked	Unchecked	Unchecked	Unchecked		Checked	Checked	Unchecked	Unchecked	Unchecked
665	Patients	Adamawa	Adamawa	Female	18-35	Widowed	First school leaving certificate	Not employed	Unchecked	Unchecked	Unchecked	HIV	Unchecked	Unchecked	Unchecked		More than 10 years	Yes	Unchecked	Checked	Unchecked	Unchecked	Unchecked		Every six months	Hospital or clinic where I am registered		More than 1 hour	Above 1000 Naira	Unchecked	Checked	Checked	Unchecked	Unchecked	Unchecked	Unchecked	Unchecked	Unchecked	Unchecked	Unchecked	Unchecked	Checked	Unchecked		Unchecked	Unchecked	Unchecked	Unchecked	Unchecked
666	Patients	Adamawa	Adamawa	Female	36-60	Widowed	First school leaving certificate	Not employed	Unchecked	Unchecked	Unchecked	HIV	Unchecked	Unchecked	Unchecked		More than 10 years	Yes	Unchecked	Checked	Unchecked	Unchecked	Unchecked		Every six months	Hospital or clinic where I am registered		More than 1 hour	Above 1000 Naira	Unchecked	Unchecked	Checked	Unchecked	Unchecked	Unchecked	Unchecked	Unchecked	Unchecked	Unchecked	Unchecked	Unchecked	Checked	Unchecked		Unchecked	Unchecked	Unchecked	Unchecked	Unchecked
667	Patients	Akwa Ibom	Akwa Ibom	Female	36-60	Widowed	WAEC/GCE/NECO	Employed	Unchecked	Checked	Unchecked	HIV	Unchecked	Unchecked	Unchecked		1 - 5 years	Yes	Unchecked	Checked	Unchecked	Unchecked	Unchecked		Every six months	Community-based delivery by healthcare provider		Less than 10 minutes	100 -200 Naira	Unchecked	Checked	Checked	Unchecked	Unchecked	Unchecked	Checked	Unchecked	Unchecked	Unchecked	Unchecked	Unchecked	Unchecked	Unchecked		Checked	Checked	Unchecked	Unchecked	Unchecked
668	Healthcare Workers	Akwa Ibom	Akwa Ibom	Male	18-35	Married	Bachelor's Degree/HND	Employed	Unchecked	Unchecked	Unchecked	Unchecked	Unchecked	Unchecked	Unchecked				Unchecked	Unchecked	Unchecked	Unchecked	Unchecked							Unchecked	Unchecked	Unchecked	Unchecked	Unchecked	Unchecked	Unchecked	Unchecked	Unchecked	Unchecked	Unchecked	Unchecked	Unchecked	Unchecked		Unchecked	Unchecked	Unchecked	Unchecked	Unchecked
669	Healthcare Workers	Akwa Ibom	Akwa Ibom	Female	18-35	Single	Bachelor's Degree/HND	Employed	Unchecked	Unchecked	Unchecked	Unchecked	Unchecked	Unchecked	Unchecked				Unchecked	Unchecked	Unchecked	Unchecked	Unchecked							Unchecked	Unchecked	Unchecked	Unchecked	Unchecked	Unchecked	Unchecked	Unchecked	Unchecked	Unchecked	Unchecked	Unchecked	Unchecked	Unchecked		Unchecked	Unchecked	Unchecked	Unchecked	Unchecked
670	Patients	Adamawa	Adamawa	Female	18-35	Married	Bachelor's Degree/HND	Not employed	Unchecked	Unchecked	Unchecked	HIV	Unchecked	Unchecked	Unchecked		Less than 6 months	Yes	Unchecked	Checked	Unchecked	Unchecked	Unchecked		Every three months	Hospital or clinic where I am registered		10 - 30 minutes	100 -200 Naira	Unchecked	Checked	Unchecked	Unchecked	Unchecked	Unchecked	Checked	Unchecked	Unchecked	Unchecked	Unchecked	Unchecked	Unchecked	Unchecked		Checked	Checked	Unchecked	Unchecked	Unchecked
671	Patients	Niger	Niger	Female	18-35	Single	WAEC/GCE/NECO	Not employed	Unchecked	Unchecked	Unchecked	HIV	Unchecked	Unchecked	Unchecked		6 months-1 year	Yes	Unchecked	Checked	Unchecked	Unchecked	Unchecked		Whenever I run out of medication	Hospital or clinic where I am registered		10 - 30 minutes	200 - 500 Naira	Unchecked	Checked	Unchecked	Unchecked	Unchecked	Unchecked	Unchecked	Unchecked	Unchecked	Unchecked	Unchecked	Checked	Unchecked	Unchecked		Checked	Unchecked	Unchecked	Unchecked	Unchecked
672	Patients	Niger	Niger	Male	18-35	Single	WAEC/GCE/NECO	Not employed	Unchecked	Unchecked	Unchecked	HIV	Unchecked	Unchecked	Unchecked		6 months-1 year	Yes	Unchecked	Checked	Unchecked	Unchecked	Unchecked		Whenever I run out of medication	Hospital or clinic where I am registered		Less than 10 minutes	100 -200 Naira	Unchecked	Unchecked	Unchecked	Unchecked	Checked	Unchecked	Unchecked	Unchecked	Unchecked	Unchecked	Unchecked	Checked	Unchecked	Unchecked		Checked	Unchecked	Unchecked	Unchecked	Unchecked
673	Patients	Niger	Niger	Female	36-60	Married	WAEC/GCE/NECO	Not employed	Unchecked	Unchecked	Unchecked	HIV	Unchecked	Unchecked	Unchecked		6 - 10 years	Yes	Unchecked	Checked	Unchecked	Unchecked	Unchecked		Every six months	Hospital or clinic where I am registered		10 - 30 minutes	200 - 500 Naira	Unchecked	Checked	Unchecked	Unchecked	Unchecked	Unchecked	Unchecked	Unchecked	Unchecked	Unchecked	Unchecked	Checked	Unchecked	Unchecked		Checked	Unchecked	Unchecked	Unchecked	Unchecked
674	Patients	Adamawa	Adamawa	Female	36-60	Married	First school leaving certificate	Employed	Unchecked	Unchecked	Unchecked	HIV	Unchecked	Unchecked	Unchecked		6 - 10 years	Yes	Unchecked	Checked	Unchecked	Unchecked	Unchecked		Every six months	Hospital or clinic where I am registered		30 minutes - 1hour	200 - 500 Naira	Unchecked	Unchecked	Checked	Unchecked	Unchecked	Unchecked	Unchecked	Unchecked	Unchecked	Unchecked	Unchecked	Unchecked	Checked	Unchecked		Unchecked	Unchecked	Unchecked	Unchecked	Unchecked
675	Healthcare Workers	Akwa Ibom	Akwa Ibom	Male	18-35	Single	Bachelor's Degree/HND	Employed	Unchecked	Unchecked	Unchecked	Unchecked	Unchecked	Unchecked	Unchecked				Unchecked	Unchecked	Unchecked	Unchecked	Unchecked							Unchecked	Unchecked	Unchecked	Unchecked	Unchecked	Unchecked	Unchecked	Unchecked	Unchecked	Unchecked	Unchecked	Unchecked	Unchecked	Unchecked		Unchecked	Unchecked	Unchecked	Unchecked	Unchecked
676	Healthcare Workers	Akwa Ibom	Akwa Ibom	Female	18-35	Married	First school leaving certificate	Employed	Unchecked	Unchecked	Unchecked	Unchecked	Unchecked	Unchecked	Unchecked				Unchecked	Unchecked	Unchecked	Unchecked	Unchecked							Unchecked	Unchecked	Unchecked	Unchecked	Unchecked	Unchecked	Unchecked	Unchecked	Unchecked	Unchecked	Unchecked	Unchecked	Unchecked	Unchecked		Unchecked	Unchecked	Unchecked	Unchecked	Unchecked
677	Healthcare Workers	Akwa Ibom	Akwa Ibom	Female	18-35	Married	WAEC/GCE/NECO	Employed	Unchecked	Unchecked	Unchecked	Unchecked	Unchecked	Unchecked	Unchecked				Unchecked	Unchecked	Unchecked	Unchecked	Unchecked							Unchecked	Unchecked	Unchecked	Unchecked	Unchecked	Unchecked	Unchecked	Unchecked	Unchecked	Unchecked	Unchecked	Unchecked	Unchecked	Unchecked		Unchecked	Unchecked	Unchecked	Unchecked	Unchecked
678	Patients	Akwa Ibom	Akwa Ibom	Male	36-60	Divorced	No formal education	Not employed	Unchecked	Unchecked	Unchecked	HIV	Unchecked	Unchecked	Unchecked		1 - 5 years	Yes	Unchecked	Checked	Unchecked	Unchecked	Unchecked		Every six months	Hospital or clinic where I am registered		Less than 10 minutes	500 - 1000 Naira	Unchecked	Checked	Unchecked	Unchecked	Unchecked	Unchecked	Unchecked	Unchecked	Unchecked	Unchecked	Unchecked	Unchecked	Checked	Unchecked		Unchecked	Unchecked	Unchecked	Unchecked	Unchecked
679	Patients	Akwa Ibom	Akwa Ibom	Male	18-35	Single	No formal education	Not employed	Unchecked	Checked	Unchecked	HIV	Unchecked	Tuberculosis	Unchecked		6 months-1 year	Yes	Unchecked	Checked	Unchecked	Unchecked	Unchecked		Every three months	Hospital or clinic where I am registered		10 - 30 minutes	200 - 500 Naira	Unchecked	Checked	Checked	Checked	Unchecked	Checked	Checked	Checked	Unchecked	Unchecked	Unchecked	Unchecked	Unchecked	Unchecked		Checked	Unchecked	Checked	Checked	Checked
680	Patients	Niger	Niger	Male	18-35	Married	First school leaving certificate	Employed	Unchecked	Unchecked	Unchecked	HIV	Unchecked	Unchecked	Unchecked		6 - 10 years	Yes	Unchecked	Checked	Unchecked	Unchecked	Unchecked		Every six months	Hospital or clinic where I am registered		More than 1 hour	Above 1000 Naira	Unchecked	Checked	Unchecked	Unchecked	Unchecked	Unchecked	Unchecked	Unchecked	Unchecked	Unchecked	Unchecked	Unchecked	Unchecked	Checked	Non	Unchecked	Checked	Unchecked	Unchecked	Unchecked
681	Patients	Akwa Ibom	Akwa Ibom	Female	18-35	Single	Bachelor's Degree/HND	Employed	Unchecked	Unchecked	Unchecked	HIV	Unchecked	Unchecked	Unchecked		1 - 5 years	Yes	Unchecked	Checked	Unchecked	Unchecked	Unchecked		Every six months	Community-based delivery by healthcare provider		10 - 30 minutes	100 -200 Naira	Unchecked	Unchecked	Checked	Unchecked	Unchecked	Unchecked	Unchecked	Checked	Unchecked	Unchecked	Unchecked	Unchecked	Unchecked	Unchecked		Unchecked	Checked	Unchecked	Unchecked	Unchecked
682	Patients	Akwa Ibom	Akwa Ibom	Male	36-60	Married	Bachelor's Degree/HND	Employed	Unchecked	Unchecked	Unchecked	HIV	Unchecked	Unchecked	Unchecked		1 - 5 years	Yes	Unchecked	Checked	Unchecked	Unchecked	Unchecked		Every six months	Hospital or clinic where I am registered		10 - 30 minutes	500 - 1000 Naira	Unchecked	Unchecked	Checked	Unchecked	Unchecked	Unchecked	Unchecked	Unchecked	Unchecked	Unchecked	Checked	Unchecked	Unchecked	Unchecked		Unchecked	Checked	Unchecked	Unchecked	Unchecked
683	Healthcare Workers	Akwa Ibom	Akwa Ibom	Male	36-60	Married	Masters/MBBS	Employed	Unchecked	Unchecked	Unchecked	Unchecked	Unchecked	Unchecked	Unchecked				Unchecked	Unchecked	Unchecked	Unchecked	Unchecked							Unchecked	Unchecked	Unchecked	Unchecked	Unchecked	Unchecked	Unchecked	Unchecked	Unchecked	Unchecked	Unchecked	Unchecked	Unchecked	Unchecked		Unchecked	Unchecked	Unchecked	Unchecked	Unchecked
684	Healthcare Workers	Akwa Ibom	Akwa Ibom	Male	36-60	Married	Bachelor's Degree/HND	Employed	Unchecked	Unchecked	Unchecked	Unchecked	Unchecked	Unchecked	Unchecked				Unchecked	Unchecked	Unchecked	Unchecked	Unchecked							Unchecked	Unchecked	Unchecked	Unchecked	Unchecked	Unchecked	Unchecked	Unchecked	Unchecked	Unchecked	Unchecked	Unchecked	Unchecked	Unchecked		Unchecked	Unchecked	Unchecked	Unchecked	Unchecked
685	Patients	Akwa Ibom	Akwa Ibom	Male	18-35	Single	First school leaving certificate	Not employed	Unchecked	Checked	Unchecked	HIV	Unchecked	Tuberculosis	Unchecked		1 - 5 years	Yes	Unchecked	Checked	Unchecked	Unchecked	Unchecked		Every six months	Hospital or clinic where I am registered		10 - 30 minutes	200 - 500 Naira	Unchecked	Checked	Unchecked	Checked	Unchecked	Checked	Checked	Unchecked	Unchecked	Unchecked	Unchecked	Unchecked	Unchecked	Unchecked		Checked	Unchecked	Checked	Checked	Unchecked
686	Patients	Benue	Akwa Ibom	Female	18-35	Single	WAEC/GCE/NECO	Not employed	Unchecked	Unchecked	Unchecked	HIV	Unchecked	Unchecked	Unchecked		1 - 5 years	Yes	Unchecked	Checked	Unchecked	Unchecked	Unchecked		Every six months	Community-based delivery by healthcare provider		Less than 10 minutes	100 -200 Naira	Unchecked	Unchecked	Checked	Unchecked	Unchecked	Unchecked	Unchecked	Unchecked	Unchecked	Unchecked	Unchecked	Unchecked	Checked	Unchecked		Unchecked	Unchecked	Unchecked	Unchecked	Unchecked
687	Patients	Akwa Ibom	Akwa Ibom	Male	18-35	Single	Bachelor's Degree/HND	Employed	Unchecked	Checked	Unchecked	HIV	Unchecked	Tuberculosis	Unchecked		1 - 5 years	Yes	Unchecked	Checked	Unchecked	Unchecked	Unchecked		Every six months	Hospital or clinic where I am registered		10 - 30 minutes	200 - 500 Naira	Unchecked	Checked	Checked	Unchecked	Checked	Checked	Checked	Unchecked	Unchecked	Unchecked	Unchecked	Unchecked	Unchecked	Unchecked		Checked	Unchecked	Checked	Unchecked	Checked
688	Patients	Akwa Ibom	Akwa Ibom	Female	36-60	Married	WAEC/GCE/NECO	Not employed	Unchecked	Unchecked	Unchecked	HIV	Unchecked	Unchecked	Unchecked		1 - 5 years	Yes	Unchecked	Checked	Unchecked	Unchecked	Unchecked		Every six months	Hospital or clinic where I am registered		30 minutes - 1hour	200 - 500 Naira	Unchecked	Unchecked	Checked	Unchecked	Unchecked	Unchecked	Unchecked	Unchecked	Unchecked	Unchecked	Unchecked	Unchecked	Checked	Unchecked		Unchecked	Unchecked	Unchecked	Unchecked	Unchecked
689	Patients	Akwa Ibom	Akwa Ibom	Male	18-35	Single	First school leaving certificate	Not employed	Unchecked	Checked	Unchecked	HIV	Unchecked	Tuberculosis	Unchecked		1 - 5 years	Yes	Unchecked	Checked	Unchecked	Unchecked	Unchecked		Every six months	Hospital or clinic where I am registered		10 - 30 minutes	200 - 500 Naira	Unchecked	Unchecked	Checked	Checked	Unchecked	Checked	Checked	Unchecked	Unchecked	Unchecked	Unchecked	Unchecked	Unchecked	Unchecked		Checked	Unchecked	Checked	Checked	Checked
690	Patients	Akwa Ibom	Akwa Ibom	Female	18-35	Married	Bachelor's Degree/HND	Not employed	Unchecked	Unchecked	Unchecked	HIV	Unchecked	Unchecked	Unchecked		1 - 5 years	Yes	Unchecked	Checked	Unchecked	Unchecked	Unchecked		Every six months	Hospital or clinic where I am registered		10 - 30 minutes	200 - 500 Naira	Unchecked	Checked	Checked	Unchecked	Unchecked	Checked	Checked	Unchecked	Unchecked	Unchecked	Unchecked	Unchecked	Unchecked	Unchecked		Checked	Unchecked	Checked	Checked	Checked
691	Patients	Akwa Ibom	Akwa Ibom	Male	18-35	Single	WAEC/GCE/NECO	Employed	Unchecked	Unchecked	Unchecked	HIV	Unchecked	Unchecked	Unchecked		1 - 5 years	Yes	Unchecked	Checked	Unchecked	Unchecked	Unchecked		Every six months	Hospital or clinic where I am registered		10 - 30 minutes	500 - 1000 Naira	Unchecked	Checked	Unchecked	Unchecked	Unchecked	Unchecked	Checked	Unchecked	Unchecked	Unchecked	Unchecked	Unchecked	Unchecked	Unchecked		Checked	Unchecked	Unchecked	Unchecked	Unchecked
692	Patients	Akwa Ibom	Akwa Ibom	Female	18-35	Married	No formal education	Not employed	Unchecked	Unchecked	Unchecked	HIV	Unchecked	Unchecked	Unchecked		1 - 5 years	Yes	Unchecked	Checked	Unchecked	Unchecked	Unchecked		Every six months	Hospital or clinic where I am registered		30 minutes - 1hour	500 - 1000 Naira	Unchecked	Checked	Unchecked	Unchecked	Unchecked	Unchecked	Unchecked	Unchecked	Unchecked	Unchecked	Unchecked	Unchecked	Checked	Unchecked		Unchecked	Unchecked	Unchecked	Unchecked	Unchecked
693	Patients	Akwa Ibom	Akwa Ibom	Male	18-35	Married	Bachelor's Degree/HND	Employed	Unchecked	Unchecked	Unchecked	HIV	Unchecked	Unchecked	Unchecked		6 - 10 years	Yes	Unchecked	Checked	Unchecked	Unchecked	Unchecked		Every six months	Hospital or clinic where I am registered		More than 1 hour	200 - 500 Naira	Unchecked	Checked	Checked	Unchecked	Unchecked	Unchecked	Checked	Unchecked	Unchecked	Unchecked	Unchecked	Checked	Unchecked	Unchecked		Checked	Checked	Unchecked	Unchecked	Unchecked
694	Patients	Akwa Ibom	Akwa Ibom	Male	36-60	Married	Bachelor's Degree/HND	Employed	Unchecked	Unchecked	Unchecked	HIV	Unchecked	Unchecked	Unchecked		6 - 10 years	Yes	Unchecked	Checked	Unchecked	Unchecked	Unchecked		Every six months	Hospital or clinic where I am registered		30 minutes - 1hour	500 - 1000 Naira	Unchecked	Unchecked	Checked	Unchecked	Unchecked	Unchecked	Unchecked	Unchecked	Unchecked	Unchecked	Unchecked	Checked	Unchecked	Unchecked		Checked	Unchecked	Unchecked	Unchecked	Unchecked
695	Patients	Akwa Ibom	Akwa Ibom	Male	18-35	Single	WAEC/GCE/NECO	Not employed	Unchecked	Unchecked	Unchecked	HIV	Unchecked	Unchecked	Unchecked		1 - 5 years	Yes	Unchecked	Checked	Unchecked	Unchecked	Unchecked		Every six months	Hospital or clinic where I am registered		30 minutes - 1hour	500 - 1000 Naira	Unchecked	Checked	Unchecked	Unchecked	Unchecked	Checked	Checked	Unchecked	Unchecked	Unchecked	Unchecked	Unchecked	Unchecked	Unchecked		Checked	Checked	Unchecked	Unchecked	Unchecked
696	Patients	Akwa Ibom	Akwa Ibom	Female	18-35	Single	WAEC/GCE/NECO	Not employed	Unchecked	Unchecked	Unchecked	HIV	Unchecked	Unchecked	Unchecked		1 - 5 years	Yes	Unchecked	Checked	Unchecked	Unchecked	Unchecked		Every six months	Community-based delivery by healthcare provider		10 - 30 minutes	100 -200 Naira	Unchecked	Unchecked	Checked	Unchecked	Unchecked	Unchecked	Checked	Unchecked	Unchecked	Unchecked	Unchecked	Unchecked	Unchecked	Unchecked		Checked	Checked	Unchecked	Unchecked	Unchecked
697	Patients	Akwa Ibom	Akwa Ibom	Male	18-35	Single	WAEC/GCE/NECO	Not employed	Unchecked	Unchecked	Unchecked	HIV	Unchecked	Unchecked	Unchecked		1 - 5 years	Yes	Unchecked	Checked	Unchecked	Unchecked	Unchecked		Every six months	Hospital or clinic where I am registered		30 minutes - 1hour	200 - 500 Naira	Unchecked	Unchecked	Checked	Unchecked	Unchecked	Checked	Checked	Unchecked	Unchecked	Unchecked	Unchecked	Unchecked	Unchecked	Unchecked		Checked	Checked	Unchecked	Unchecked	Unchecked
698	Patients	Akwa Ibom	Akwa Ibom	Female	18-35	Single	WAEC/GCE/NECO	Not employed	Unchecked	Unchecked	Unchecked	HIV	Unchecked	Unchecked	Unchecked		1 - 5 years	Yes	Unchecked	Checked	Unchecked	Unchecked	Unchecked		Every six months	Community-based delivery by healthcare provider		10 - 30 minutes	100 -200 Naira	Unchecked	Checked	Unchecked	Unchecked	Unchecked	Unchecked	Checked	Unchecked	Unchecked	Unchecked	Unchecked	Unchecked	Unchecked	Unchecked		Checked	Checked	Unchecked	Unchecked	Unchecked
699	Patients	Akwa Ibom	Akwa Ibom	Male	36-60	Single	WAEC/GCE/NECO	Not employed	Unchecked	Unchecked	Unchecked	HIV	Unchecked	Unchecked	Unchecked		1 - 5 years	Yes	Unchecked	Checked	Unchecked	Unchecked	Unchecked		Every six months	Hospital or clinic where I am registered		10 - 30 minutes	100 -200 Naira	Unchecked	Checked	Unchecked	Unchecked	Unchecked	Unchecked	Unchecked	Unchecked	Unchecked	Unchecked	Unchecked	Unchecked	Checked	Unchecked		Unchecked	Unchecked	Unchecked	Unchecked	Unchecked
700	Healthcare Workers	Akwa Ibom	Akwa Ibom	Male	18-35	Married	Bachelor's Degree/HND	Employed	Unchecked	Unchecked	Unchecked	Unchecked	Unchecked	Unchecked	Unchecked				Unchecked	Unchecked	Unchecked	Unchecked	Unchecked							Unchecked	Unchecked	Unchecked	Unchecked	Unchecked	Unchecked	Unchecked	Unchecked	Unchecked	Unchecked	Unchecked	Unchecked	Unchecked	Unchecked		Unchecked	Unchecked	Unchecked	Unchecked	Unchecked
701	Patients	Akwa Ibom	Akwa Ibom	Female	18-35	Single	WAEC/GCE/NECO	Not employed	Unchecked	Unchecked	Unchecked	HIV	Unchecked	Unchecked	Unchecked		6 months-1 year	Yes	Unchecked	Checked	Unchecked	Unchecked	Unchecked		Every six months	Hospital or clinic where I am registered		10 - 30 minutes	100 -200 Naira	Unchecked	Checked	Unchecked	Unchecked	Unchecked	Unchecked	Unchecked	Unchecked	Unchecked	Unchecked	Unchecked	Unchecked	Checked	Unchecked		Unchecked	Unchecked	Unchecked	Unchecked	Unchecked
702	Patients	Akwa Ibom	Akwa Ibom	Female	36-60	Married	WAEC/GCE/NECO	Not employed	Unchecked	Unchecked	Unchecked	HIV	Unchecked	Unchecked	Unchecked		1 - 5 years	Yes	Unchecked	Checked	Unchecked	Unchecked	Unchecked		Every six months	Hospital or clinic where I am registered		30 minutes - 1hour	200 - 500 Naira	Unchecked	Unchecked	Checked	Unchecked	Unchecked	Unchecked	Checked	Unchecked	Unchecked	Unchecked	Unchecked	Unchecked	Unchecked	Unchecked		Unchecked	Checked	Unchecked	Unchecked	Unchecked
703	Patients	Akwa Ibom	Akwa Ibom	Female	36-60	Married	Bachelor's Degree/HND	Employed	Unchecked	Unchecked	Unchecked	HIV	Unchecked	Unchecked	Unchecked		1 - 5 years	Yes	Unchecked	Checked	Unchecked	Unchecked	Unchecked		Every six months	Hospital or clinic where I am registered		10 - 30 minutes	200 - 500 Naira	Unchecked	Checked	Unchecked	Unchecked	Unchecked	Unchecked	Unchecked	Unchecked	Unchecked	Unchecked	Unchecked	Unchecked	Checked	Unchecked		Unchecked	Unchecked	Unchecked	Unchecked	Unchecked
704	Healthcare Workers	Akwa Ibom	Akwa Ibom	Male	18-35	Single	WAEC/GCE/NECO	Employed	Unchecked	Unchecked	Unchecked	Unchecked	Unchecked	Unchecked	Unchecked				Unchecked	Unchecked	Unchecked	Unchecked	Unchecked							Unchecked	Unchecked	Unchecked	Unchecked	Unchecked	Unchecked	Unchecked	Unchecked	Unchecked	Unchecked	Unchecked	Unchecked	Unchecked	Unchecked		Unchecked	Unchecked	Unchecked	Unchecked	Unchecked
705	Healthcare Workers	Akwa Ibom	Akwa Ibom	Female	36-60	Married	Bachelor's Degree/HND	Employed	Unchecked	Unchecked	Unchecked	Unchecked	Unchecked	Unchecked	Unchecked				Unchecked	Unchecked	Unchecked	Unchecked	Unchecked							Unchecked	Unchecked	Unchecked	Unchecked	Unchecked	Unchecked	Unchecked	Unchecked	Unchecked	Unchecked	Unchecked	Unchecked	Unchecked	Unchecked		Unchecked	Unchecked	Unchecked	Unchecked	Unchecked
706	Patients	Akwa Ibom	Akwa Ibom	Male	36-60	Married	WAEC/GCE/NECO	Not employed	Unchecked	Unchecked	Unchecked	HIV	Unchecked	Unchecked	Unchecked		1 - 5 years	Yes	Unchecked	Checked	Unchecked	Unchecked	Unchecked		Every six months	Community-based delivery by healthcare provider		Less than 10 minutes	100 -200 Naira	Unchecked	Checked	Unchecked	Unchecked	Unchecked	Unchecked	Unchecked	Unchecked	Unchecked	Unchecked	Unchecked	Unchecked	Checked	Unchecked		Unchecked	Unchecked	Unchecked	Unchecked	Unchecked
707	Healthcare Workers	Akwa Ibom	Akwa Ibom	Female	18-35	Married	Bachelor's Degree/HND	Employed	Unchecked	Unchecked	Unchecked	Unchecked	Unchecked	Unchecked	Unchecked				Unchecked	Unchecked	Unchecked	Unchecked	Unchecked							Unchecked	Unchecked	Unchecked	Unchecked	Unchecked	Unchecked	Unchecked	Unchecked	Unchecked	Unchecked	Unchecked	Unchecked	Unchecked	Unchecked		Unchecked	Unchecked	Unchecked	Unchecked	Unchecked
708	Patients	Akwa Ibom	Akwa Ibom	Male	36-60	Married	WAEC/GCE/NECO	Not employed	Unchecked	Unchecked	Unchecked	HIV	Unchecked	Unchecked	Unchecked		1 - 5 years	Yes	Unchecked	Checked	Unchecked	Unchecked	Unchecked		Every six months	Community-based delivery by healthcare provider		Less than 10 minutes	100 -200 Naira	Unchecked	Unchecked	Checked	Unchecked	Unchecked	Unchecked	Unchecked	Unchecked	Unchecked	Unchecked	Checked	Unchecked	Unchecked	Unchecked		Unchecked	Checked	Unchecked	Unchecked	Unchecked
709	Patients	Akwa Ibom	Akwa Ibom	Female	18-35	Single	Bachelor's Degree/HND	Not employed	Unchecked	Unchecked	Unchecked	HIV	Unchecked	Unchecked	Unchecked		6 - 10 years	Yes	Unchecked	Checked	Unchecked	Unchecked	Unchecked		Every six months	Community-based delivery by healthcare provider		Less than 10 minutes	200 - 500 Naira	Unchecked	Unchecked	Checked	Unchecked	Unchecked	Unchecked	Checked	Unchecked	Unchecked	Unchecked	Unchecked	Unchecked	Unchecked	Unchecked		Unchecked	Checked	Unchecked	Unchecked	Unchecked
710	Healthcare Workers	Benue	Benue	Male	18-35	Single	Bachelor's Degree/HND	Employed	Unchecked	Unchecked	Unchecked	Unchecked	Unchecked	Unchecked	Unchecked				Unchecked	Unchecked	Unchecked	Unchecked	Unchecked							Unchecked	Unchecked	Unchecked	Unchecked	Unchecked	Unchecked	Unchecked	Unchecked	Unchecked	Unchecked	Unchecked	Unchecked	Unchecked	Unchecked		Unchecked	Unchecked	Unchecked	Unchecked	Unchecked
711	Patients	Benue	Benue	Female	18-35	Married	Bachelor's Degree/HND	Employed	Unchecked	Unchecked	Unchecked	HIV	Unchecked	Unchecked	Unchecked		6 months-1 year	Yes	Unchecked	Checked	Unchecked	Unchecked	Unchecked		Every six months	Hospital or clinic where I am registered		10 - 30 minutes	200 - 500 Naira	Unchecked	Unchecked	Checked	Unchecked	Unchecked	Unchecked	Checked	Unchecked	Unchecked	Unchecked	Unchecked	Checked	Unchecked	Unchecked		Unchecked	Checked	Unchecked	Unchecked	Unchecked
712	Healthcare Workers	Benue	Benue	Male	18-35	Married	Bachelor's Degree/HND	Employed	Unchecked	Unchecked	Unchecked	Unchecked	Unchecked	Unchecked	Unchecked				Unchecked	Unchecked	Unchecked	Unchecked	Unchecked							Unchecked	Unchecked	Unchecked	Unchecked	Unchecked	Unchecked	Unchecked	Unchecked	Unchecked	Unchecked	Unchecked	Unchecked	Unchecked	Unchecked		Unchecked	Unchecked	Unchecked	Unchecked	Unchecked
713	Patients	Akwa Ibom	Akwa Ibom	Male	18-35	Married	WAEC/GCE/NECO	Not employed	Unchecked	Unchecked	Unchecked	HIV	Unchecked	Unchecked	Unchecked		1 - 5 years	Yes	Unchecked	Checked	Unchecked	Unchecked	Unchecked		Every six months	Hospital or clinic where I am registered		30 minutes - 1hour	200 - 500 Naira	Unchecked	Unchecked	Checked	Unchecked	Unchecked	Unchecked	Unchecked	Checked	Unchecked	Unchecked	Unchecked	Unchecked	Unchecked	Unchecked		Unchecked	Checked	Unchecked	Unchecked	Unchecked
714	Patients	Akwa Ibom	Akwa Ibom	Female	36-60	Single	WAEC/GCE/NECO	Not employed	Unchecked	Unchecked	Unchecked	HIV	Unchecked	Unchecked	Unchecked		1 - 5 years	Yes	Unchecked	Checked	Unchecked	Unchecked	Unchecked		Every six months	Community-based delivery by healthcare provider		10 - 30 minutes	200 - 500 Naira	Unchecked	Checked	Unchecked	Unchecked	Unchecked	Unchecked	Unchecked	Unchecked	Unchecked	Unchecked	Unchecked	Unchecked	Checked	Unchecked		Unchecked	Unchecked	Unchecked	Unchecked	Unchecked
715	Patients	Akwa Ibom	Akwa Ibom	Female	36-60	Single	WAEC/GCE/NECO	Not employed	Unchecked	Unchecked	Unchecked	Unchecked	Unchecked	Unchecked	Unchecked		1 - 5 years	Yes	Unchecked	Unchecked	Unchecked	Unchecked	Unchecked		Every six months	Community-based delivery by healthcare provider		10 - 30 minutes	200 - 500 Naira	Unchecked	Unchecked	Unchecked	Unchecked	Unchecked	Unchecked	Unchecked	Unchecked	Unchecked	Unchecked	Unchecked	Unchecked	Unchecked	Unchecked		Unchecked	Unchecked	Unchecked	Unchecked	Unchecked
716	Patients	Akwa Ibom	Akwa Ibom	Female	18-35	Widowed	Bachelor's Degree/HND	Employed	Unchecked	Unchecked	Unchecked	HIV	Unchecked	Unchecked	Unchecked		1 - 5 years	Yes	Unchecked	Checked	Unchecked	Unchecked	Unchecked		Every six months	Community-based delivery by healthcare provider		30 minutes - 1hour	100 -200 Naira	Unchecked	Checked	Unchecked	Unchecked	Unchecked	Unchecked	Unchecked	Checked	Unchecked	Unchecked	Unchecked	Unchecked	Unchecked	Unchecked		Unchecked	Checked	Unchecked	Unchecked	Unchecked
718	Healthcare Workers	Benue	Benue	Female	18-35	Separated	Bachelor's Degree/HND	Employed	Unchecked	Unchecked	Unchecked	Unchecked	Unchecked	Unchecked	Unchecked				Unchecked	Unchecked	Unchecked	Unchecked	Unchecked							Unchecked	Unchecked	Unchecked	Unchecked	Unchecked	Unchecked	Unchecked	Unchecked	Unchecked	Unchecked	Unchecked	Unchecked	Unchecked	Unchecked		Unchecked	Unchecked	Unchecked	Unchecked	Unchecked
719	Healthcare Workers	Adamawa	Adamawa	Male	18-35	Single	Bachelor's Degree/HND	Employed	Unchecked	Unchecked	Unchecked	Unchecked	Unchecked	Unchecked	Unchecked				Unchecked	Unchecked	Unchecked	Unchecked	Unchecked							Unchecked	Unchecked	Unchecked	Unchecked	Unchecked	Unchecked	Unchecked	Unchecked	Unchecked	Unchecked	Unchecked	Unchecked	Unchecked	Unchecked		Unchecked	Unchecked	Unchecked	Unchecked	Unchecked
720	Patients	Adamawa	Adamawa	Male	36-60	Married	Bachelor's Degree/HND	Employed	Unchecked	Unchecked	Unchecked	HIV	Unchecked	Unchecked	Unchecked		More than 10 years	Yes	Unchecked	Checked	Unchecked	Unchecked	Unchecked		Every three months	Hospital or clinic where I am registered		Less than 10 minutes	200 - 500 Naira	Unchecked	Unchecked	Checked	Unchecked	Unchecked	Unchecked	Unchecked	Unchecked	Unchecked	Unchecked	Unchecked	Unchecked	Unchecked	Checked	Workplace	Checked	Checked	Unchecked	Unchecked	Unchecked
722	Healthcare Workers	Benue	Benue	Female	18-35	Married	Bachelor's Degree/HND	Employed	Unchecked	Unchecked	Unchecked	Unchecked	Unchecked	Unchecked	Unchecked				Unchecked	Unchecked	Unchecked	Unchecked	Unchecked							Unchecked	Unchecked	Unchecked	Unchecked	Unchecked	Unchecked	Unchecked	Unchecked	Unchecked	Unchecked	Unchecked	Unchecked	Unchecked	Unchecked		Unchecked	Unchecked	Unchecked	Unchecked	Unchecked
723	Patients	Adamawa	Adamawa	Female	18-35	Married	WAEC/GCE/NECO	Not employed	Unchecked	Unchecked	Unchecked	HIV	Unchecked	Unchecked	Unchecked		1 - 5 years	Yes	Unchecked	Checked	Unchecked	Unchecked	Unchecked		Every six months	Hospital or clinic where I am registered		30 minutes - 1hour	500 - 1000 Naira	Unchecked	Unchecked	Checked	Unchecked	Unchecked	Unchecked	Unchecked	Unchecked	Unchecked	Unchecked	Unchecked	Unchecked	Checked	Unchecked		Unchecked	Unchecked	Unchecked	Unchecked	Unchecked
724	Healthcare Workers	Akwa Ibom	Akwa Ibom	Male	18-35	Single	Bachelor's Degree/HND	Employed	Unchecked	Unchecked	Unchecked	Unchecked	Unchecked	Unchecked	Unchecked				Unchecked	Unchecked	Unchecked	Unchecked	Unchecked							Unchecked	Unchecked	Unchecked	Unchecked	Unchecked	Unchecked	Unchecked	Unchecked	Unchecked	Unchecked	Unchecked	Unchecked	Unchecked	Unchecked		Unchecked	Unchecked	Unchecked	Unchecked	Unchecked
725	Patients	Adamawa	Adamawa	Female	36-60	Widowed	First school leaving certificate	Not employed	Unchecked	Unchecked	Unchecked	Unchecked	Unchecked	Unchecked	Unchecked		1 - 5 years	Yes	Unchecked	Unchecked	Unchecked	Unchecked	Unchecked		Every six months	Hospital or clinic where I am registered		10 - 30 minutes	500 - 1000 Naira	Unchecked	Unchecked	Checked	Unchecked	Unchecked	Unchecked	Unchecked	Unchecked	Unchecked	Unchecked	Unchecked	Unchecked	Checked	Unchecked		Unchecked	Unchecked	Unchecked	Unchecked	Unchecked
726	Patients	Akwa Ibom	Akwa Ibom	Female	36-60	Single	Bachelor's Degree/HND	Not employed	Unchecked	Checked	Unchecked	HIV	Unchecked	Tuberculosis	Unchecked		6 - 10 years	Yes	Unchecked	Checked	Unchecked	Unchecked	Unchecked		Every six months	Community-based delivery by healthcare provider		Less than 10 minutes	200 - 500 Naira	Unchecked	Unchecked	Checked	Unchecked	Unchecked	Unchecked	Checked	Unchecked	Unchecked	Unchecked	Unchecked	Unchecked	Unchecked	Unchecked		Unchecked	Checked	Unchecked	Unchecked	Unchecked
727	Patients	Akwa Ibom	Akwa Ibom	Female	36-60	Married	WAEC/GCE/NECO	Not employed	Unchecked	Unchecked	Unchecked	HIV	Unchecked	Unchecked	Unchecked		1 - 5 years	Yes	Unchecked	Checked	Unchecked	Unchecked	Unchecked		Every six months	Hospital or clinic where I am registered		10 - 30 minutes	100 -200 Naira	Unchecked	Checked	Unchecked	Unchecked	Unchecked	Unchecked	Checked	Unchecked	Unchecked	Unchecked	Unchecked	Unchecked	Unchecked	Unchecked		Unchecked	Checked	Unchecked	Unchecked	Unchecked
728	Patients	Akwa Ibom	Akwa Ibom	Male	18-35	Married	WAEC/GCE/NECO	Not employed	Unchecked	Checked	Unchecked	HIV	Unchecked	Tuberculosis	Unchecked		6 - 10 years	Yes	Unchecked	Checked	Unchecked	Unchecked	Unchecked		Every six months	Hospital or clinic where I am registered		10 - 30 minutes	200 - 500 Naira	Unchecked	Checked	Unchecked	Unchecked	Unchecked	Unchecked	Unchecked	Unchecked	Unchecked	Unchecked	Checked	Unchecked	Unchecked	Unchecked		Unchecked	Checked	Unchecked	Unchecked	Unchecked
729	Patients	Akwa Ibom	Akwa Ibom	Female	18-35	Single	WAEC/GCE/NECO	Not employed	Unchecked	Unchecked	Unchecked	HIV	Unchecked	Unchecked	Unchecked		1 - 5 years	Yes	Unchecked	Checked	Unchecked	Unchecked	Unchecked		Every six months	Hospital or clinic where I am registered		10 - 30 minutes	100 -200 Naira	Unchecked	Checked	Unchecked	Unchecked	Unchecked	Unchecked	Unchecked	Unchecked	Unchecked	Unchecked	Unchecked	Unchecked	Checked	Unchecked		Unchecked	Unchecked	Unchecked	Unchecked	Unchecked
730	Healthcare Workers	Akwa Ibom	Akwa Ibom	Female	18-35	Single	Bachelor's Degree/HND	Employed	Unchecked	Unchecked	Unchecked	Unchecked	Unchecked	Unchecked	Unchecked				Unchecked	Unchecked	Unchecked	Unchecked	Unchecked							Unchecked	Unchecked	Unchecked	Unchecked	Unchecked	Unchecked	Unchecked	Unchecked	Unchecked	Unchecked	Unchecked	Unchecked	Unchecked	Unchecked		Unchecked	Unchecked	Unchecked	Unchecked	Unchecked
731	Patients	Akwa Ibom	Akwa Ibom	Male	18-35	Single	WAEC/GCE/NECO	Not employed	Unchecked	Unchecked	Unchecked	HIV	Unchecked	Unchecked	Unchecked		1 - 5 years	Yes	Unchecked	Checked	Unchecked	Unchecked	Unchecked		Every six months	Community-based delivery by healthcare provider		10 - 30 minutes	100 -200 Naira	Unchecked	Checked	Unchecked	Unchecked	Unchecked	Unchecked	Checked	Unchecked	Unchecked	Unchecked	Unchecked	Unchecked	Unchecked	Unchecked		Checked	Checked	Unchecked	Unchecked	Unchecked
732	Patients	Akwa Ibom	Akwa Ibom	Female	36-60	Married	Masters/MBBS	Employed	Unchecked	Unchecked	Unchecked	HIV	Unchecked	Unchecked	Unchecked		6 - 10 years	Yes	Unchecked	Checked	Unchecked	Unchecked	Unchecked		Every six months	Hospital or clinic where I am registered		10 - 30 minutes	Above 1000 Naira	Unchecked	Checked	Unchecked	Unchecked	Unchecked	Unchecked	Checked	Unchecked	Unchecked	Unchecked	Unchecked	Unchecked	Unchecked	Unchecked		Unchecked	Checked	Unchecked	Unchecked	Unchecked
733	Healthcare Workers	Akwa Ibom	Akwa Ibom	Male	36-60	Married	Bachelor's Degree/HND	Employed	Unchecked	Unchecked	Unchecked	Unchecked	Unchecked	Unchecked	Unchecked				Unchecked	Unchecked	Unchecked	Unchecked	Unchecked							Unchecked	Unchecked	Unchecked	Unchecked	Unchecked	Unchecked	Unchecked	Unchecked	Unchecked	Unchecked	Unchecked	Unchecked	Unchecked	Unchecked		Unchecked	Unchecked	Unchecked	Unchecked	Unchecked
734	Patients	Akwa Ibom	Akwa Ibom	Male	18-35	Single	First school leaving certificate	Not employed	Unchecked	Unchecked	Unchecked	HIV	Unchecked	Unchecked	Unchecked		1 - 5 years	Yes	Unchecked	Checked	Unchecked	Unchecked	Unchecked		Every six months	Hospital or clinic where I am registered		10 - 30 minutes	100 -200 Naira	Unchecked	Unchecked	Checked	Unchecked	Unchecked	Unchecked	Unchecked	Unchecked	Unchecked	Unchecked	Unchecked	Unchecked	Checked	Unchecked		Unchecked	Unchecked	Unchecked	Unchecked	Unchecked
735	Patients	Niger	Niger	Male	18-35	Married	First school leaving certificate	Employed	Unchecked	Unchecked	Unchecked	HIV	Unchecked	Unchecked	Unchecked		1 - 5 years	Yes	Unchecked	Checked	Unchecked	Unchecked	Unchecked		Every six months	Hospital or clinic where I am registered		30 minutes - 1hour	500 - 1000 Naira	Unchecked	Checked	Unchecked	Unchecked	Unchecked	Unchecked	Unchecked	Unchecked	Unchecked	Unchecked	Unchecked	Unchecked	Unchecked	Checked	Non	Unchecked	Checked	Unchecked	Unchecked	Unchecked
736	Patients	Adamawa	Adamawa	Female	18-35	Married	WAEC/GCE/NECO	Not employed	Unchecked	Unchecked	Unchecked	HIV	Unchecked	Unchecked	Unchecked		6 - 10 years	Yes	Unchecked	Checked	Unchecked	Unchecked	Unchecked		Every six months	Hospital or clinic where I am registered		30 minutes - 1hour	100 -200 Naira	Unchecked	Checked	Checked	Unchecked	Unchecked	Unchecked	Checked	Unchecked	Unchecked	Unchecked	Unchecked	Checked	Unchecked	Unchecked		Unchecked	Checked	Checked	Unchecked	Unchecked
737	Patients	Akwa Ibom	Akwa Ibom	Female	18-35	Married	WAEC/GCE/NECO	Not employed	Unchecked	Unchecked	Unchecked	HIV	Unchecked	Unchecked	Unchecked		1 - 5 years	Yes	Unchecked	Checked	Unchecked	Unchecked	Unchecked		Every six months	Hospital or clinic where I am registered		More than 1 hour	Above 1000 Naira	Unchecked	Checked	Checked	Unchecked	Unchecked	Checked	Checked	Unchecked	Unchecked	Unchecked	Unchecked	Unchecked	Unchecked	Unchecked		Checked	Checked	Unchecked	Unchecked	Unchecked
739	Patients	Akwa Ibom	Akwa Ibom	Female	18-35	Single	WAEC/GCE/NECO	Not employed	Unchecked	Unchecked	Unchecked	HIV	Unchecked	Unchecked	Unchecked		6 months-1 year	Yes	Unchecked	Checked	Unchecked	Unchecked	Unchecked		Every six months	Hospital or clinic where I am registered		10 - 30 minutes	100 -200 Naira	Unchecked	Unchecked	Checked	Unchecked	Unchecked	Unchecked	Unchecked	Unchecked	Unchecked	Unchecked	Unchecked	Unchecked	Checked	Unchecked		Unchecked	Unchecked	Unchecked	Unchecked	Unchecked
740	Patients	Adamawa	Adamawa	Female	18-35	Married	WAEC/GCE/NECO	Not employed	Unchecked	Unchecked	Unchecked	HIV	Unchecked	Unchecked	Unchecked		1 - 5 years	Yes	Unchecked	Checked	Unchecked	Unchecked	Unchecked		Every three months	Hospital or clinic where I am registered		More than 1 hour	Above 1000 Naira	Unchecked	Checked	Checked	Unchecked	Unchecked	Unchecked	Unchecked	Unchecked	Unchecked	Unchecked	Unchecked	Unchecked	Checked	Unchecked		Unchecked	Unchecked	Unchecked	Unchecked	Unchecked
741	Patients	Adamawa	Adamawa	Female	18-35	Widowed	No formal education	Not employed	Unchecked	Unchecked	Unchecked	HIV	Unchecked	Unchecked	Unchecked		More than 10 years	Yes	Unchecked	Checked	Unchecked	Unchecked	Unchecked		Every three months	Hospital or clinic where I am registered		More than 1 hour	Above 1000 Naira	Unchecked	Checked	Checked	Unchecked	Unchecked	Unchecked	Unchecked	Unchecked	Unchecked	Unchecked	Unchecked	Unchecked	Checked	Unchecked		Unchecked	Unchecked	Unchecked	Unchecked	Unchecked
742	Patients	Adamawa	Adamawa	Female	18-35	Married	No formal education	Not employed	Unchecked	Unchecked	Unchecked	HIV	Unchecked	Unchecked	Unchecked		6 - 10 years	Yes	Unchecked	Checked	Unchecked	Unchecked	Unchecked		Every three months	Hospital or clinic where I am registered		More than 1 hour	200 - 500 Naira	Unchecked	Unchecked	Checked	Unchecked	Unchecked	Unchecked	Unchecked	Unchecked	Unchecked	Unchecked	Unchecked	Unchecked	Checked	Unchecked		Unchecked	Unchecked	Unchecked	Unchecked	Unchecked
743	Patients	Adamawa	Adamawa	Female	36-60	Widowed	No formal education	Not employed	Unchecked	Unchecked	Unchecked	HIV	Unchecked	Unchecked	Unchecked		1 - 5 years	Yes	Unchecked	Checked	Unchecked	Unchecked	Unchecked		Every six months	Hospital or clinic where I am registered		More than 1 hour	500 - 1000 Naira	Unchecked	Checked	Unchecked	Unchecked	Unchecked	Unchecked	Unchecked	Unchecked	Unchecked	Unchecked	Unchecked	Unchecked	Checked	Unchecked		Unchecked	Unchecked	Unchecked	Unchecked	Unchecked
744	Patients	Adamawa	Adamawa	Female	18-35	Married	No formal education	Not employed	Unchecked	Unchecked	Unchecked	HIV	Unchecked	Unchecked	Unchecked		6 - 10 years	Yes	Unchecked	Checked	Unchecked	Unchecked	Unchecked		Every six months	Hospital or clinic where I am registered		10 - 30 minutes	100 -200 Naira	Unchecked	Unchecked	Unchecked	Unchecked	Unchecked	Checked	Unchecked	Unchecked	Unchecked	Unchecked	Unchecked	Unchecked	Checked	Unchecked		Unchecked	Unchecked	Unchecked	Unchecked	Unchecked
745	Patients	Adamawa	Adamawa	Male	36-60	Married	WAEC/GCE/NECO	Not employed	Unchecked	Unchecked	Unchecked	HIV	Unchecked	Unchecked	Unchecked		1 - 5 years	Yes	Unchecked	Checked	Unchecked	Unchecked	Unchecked		Every six months	Hospital or clinic where I am registered		Less than 10 minutes	500 - 1000 Naira	Unchecked	Checked	Checked	Unchecked	Unchecked	Unchecked	Checked	Unchecked	Unchecked	Unchecked	Unchecked	Unchecked	Unchecked	Unchecked		Unchecked	Checked	Unchecked	Unchecked	Unchecked
746	Patients	Adamawa	Adamawa	Female	36-60	Married	No formal education	Employed	Unchecked	Unchecked	Unchecked	HIV	Unchecked	Unchecked	Unchecked		6 - 10 years	Yes	Unchecked	Checked	Unchecked	Unchecked	Unchecked		Every six months	Hospital or clinic where I am registered		10 - 30 minutes	500 - 1000 Naira	Unchecked	Unchecked	Checked	Unchecked	Unchecked	Unchecked	Unchecked	Unchecked	Unchecked	Unchecked	Unchecked	Unchecked	Checked	Unchecked		Unchecked	Unchecked	Unchecked	Unchecked	Unchecked
747	Patients	Adamawa	Adamawa	Female	36-60	Separated	No formal education	Not employed	Unchecked	Unchecked	Unchecked	HIV	Unchecked	Unchecked	Unchecked		1 - 5 years	Yes	Unchecked	Checked	Unchecked	Unchecked	Unchecked		Every three months	Hospital or clinic where I am registered		10 - 30 minutes	100 -200 Naira	Unchecked	Unchecked	Unchecked	Unchecked	Unchecked	Checked	Unchecked	Unchecked	Unchecked	Unchecked	Unchecked	Unchecked	Checked	Unchecked		Unchecked	Unchecked	Unchecked	Unchecked	Unchecked
748	Patients	Adamawa	Adamawa	Female	36-60	Divorced	No formal education	Not employed	Unchecked	Unchecked	Unchecked	HIV	Unchecked	Unchecked	Unchecked		6 - 10 years	Yes	Unchecked	Checked	Unchecked	Unchecked	Unchecked		Every six months	Hospital or clinic where I am registered		More than 1 hour	Above 1000 Naira	Unchecked	Unchecked	Checked	Unchecked	Unchecked	Unchecked	Unchecked	Unchecked	Unchecked	Unchecked	Unchecked	Unchecked	Checked	Unchecked		Unchecked	Unchecked	Unchecked	Unchecked	Unchecked
749	Patients	Adamawa	Adamawa	Female	36-60	Widowed	Bachelor's Degree/HND	Not employed	Unchecked	Unchecked	Unchecked	HIV	Unchecked	Unchecked	Unchecked		More than 10 years	Yes	Unchecked	Checked	Unchecked	Unchecked	Unchecked		Every six months	Hospital or clinic where I am registered		More than 1 hour	Above 1000 Naira	Unchecked	Checked	Checked	Unchecked	Unchecked	Unchecked	Unchecked	Unchecked	Unchecked	Unchecked	Unchecked	Unchecked	Checked	Unchecked		Unchecked	Unchecked	Unchecked	Unchecked	Unchecked
750	Patients	Niger	Niger	Female	18-35	Single	WAEC/GCE/NECO	Not employed	Unchecked	Unchecked	Unchecked	HIV	Unchecked	Unchecked	Unchecked		1 - 5 years	Yes	Unchecked	Checked	Unchecked	Unchecked	Unchecked		Every six months	Hospital or clinic where I am registered		30 minutes - 1hour	100 -200 Naira	Unchecked	Unchecked	Checked	Unchecked	Unchecked	Unchecked	Unchecked	Checked	Unchecked	Unchecked	Unchecked	Unchecked	Unchecked	Unchecked		Unchecked	Checked	Unchecked	Unchecked	Unchecked
751	Patients	Adamawa	Adamawa	Female	36-60	Married	First school leaving certificate	Not employed	Unchecked	Unchecked	Unchecked	HIV	Unchecked	Unchecked	Unchecked		6 - 10 years	Yes	Unchecked	Checked	Unchecked	Unchecked	Unchecked		Every six months	Hospital or clinic where I am registered		30 minutes - 1hour	500 - 1000 Naira	Unchecked	Checked	Checked	Unchecked	Unchecked	Unchecked	Unchecked	Unchecked	Unchecked	Unchecked	Unchecked	Unchecked	Checked	Unchecked		Unchecked	Unchecked	Unchecked	Unchecked	Unchecked
752	Healthcare Workers	Akwa Ibom	Akwa Ibom	Female	36-60	Married	Bachelor's Degree/HND	Employed	Unchecked	Unchecked	Unchecked	Unchecked	Unchecked	Unchecked	Unchecked				Unchecked	Unchecked	Unchecked	Unchecked	Unchecked							Unchecked	Unchecked	Unchecked	Unchecked	Unchecked	Unchecked	Unchecked	Unchecked	Unchecked	Unchecked	Unchecked	Unchecked	Unchecked	Unchecked		Unchecked	Unchecked	Unchecked	Unchecked	Unchecked
753	Healthcare Workers	Akwa Ibom	Akwa Ibom	Male	18-35	Single	Bachelor's Degree/HND	Employed	Unchecked	Unchecked	Unchecked	Unchecked	Unchecked	Unchecked	Unchecked				Unchecked	Unchecked	Unchecked	Unchecked	Unchecked							Unchecked	Unchecked	Unchecked	Unchecked	Unchecked	Unchecked	Unchecked	Unchecked	Unchecked	Unchecked	Unchecked	Unchecked	Unchecked	Unchecked		Unchecked	Unchecked	Unchecked	Unchecked	Unchecked
754	Healthcare Workers	Akwa Ibom	Akwa Ibom	Male	36-60	Married	First school leaving certificate	Employed	Unchecked	Unchecked	Unchecked	Unchecked	Unchecked	Unchecked	Unchecked				Unchecked	Unchecked	Unchecked	Unchecked	Unchecked							Unchecked	Unchecked	Unchecked	Unchecked	Unchecked	Unchecked	Unchecked	Unchecked	Unchecked	Unchecked	Unchecked	Unchecked	Unchecked	Unchecked		Unchecked	Unchecked	Unchecked	Unchecked	Unchecked
755	Healthcare Workers	Akwa Ibom	Akwa Ibom	Male	18-35	Single	Bachelor's Degree/HND	Employed	Unchecked	Unchecked	Unchecked	Unchecked	Unchecked	Unchecked	Unchecked				Unchecked	Unchecked	Unchecked	Unchecked	Unchecked							Unchecked	Unchecked	Unchecked	Unchecked	Unchecked	Unchecked	Unchecked	Unchecked	Unchecked	Unchecked	Unchecked	Unchecked	Unchecked	Unchecked		Unchecked	Unchecked	Unchecked	Unchecked	Unchecked
756	Healthcare Workers	Akwa Ibom	Akwa Ibom	Male	18-35	Single	Bachelor's Degree/HND	Employed	Unchecked	Unchecked	Unchecked	Unchecked	Unchecked	Unchecked	Unchecked				Unchecked	Unchecked	Unchecked	Unchecked	Unchecked							Unchecked	Unchecked	Unchecked	Unchecked	Unchecked	Unchecked	Unchecked	Unchecked	Unchecked	Unchecked	Unchecked	Unchecked	Unchecked	Unchecked		Unchecked	Unchecked	Unchecked	Unchecked	Unchecked
757	Patients	Cross River	Cross River	Male	18-35	Single	First school leaving certificate	Employed	Unchecked	Unchecked	Unchecked	HIV	Unchecked	Unchecked	Unchecked		6 months-1 year	Yes	Unchecked	Checked	Unchecked	Unchecked	Unchecked		Bi-monthly	Hospital or clinic where I am registered		10 - 30 minutes	100 -200 Naira	Unchecked	Checked	Checked	Unchecked	Unchecked	Unchecked	Checked	Unchecked	Unchecked	Unchecked	Checked	Unchecked	Unchecked	Unchecked		Checked	Checked	Unchecked	Unchecked	Unchecked
758	Patients	Cross River	Cross River	Male	18-35	Married	WAEC/GCE/NECO	Employed	Unchecked	Unchecked	Unchecked	HIV	Unchecked	Unchecked	Unchecked		1 - 5 years	Yes	Unchecked	Checked	Unchecked	Unchecked	Unchecked		Every three months	Hospital or clinic where I am registered		10 - 30 minutes	200 - 500 Naira	Unchecked	Checked	Checked	Unchecked	Unchecked	Checked	Checked	Checked	Unchecked	Unchecked	Checked	Unchecked	Unchecked	Unchecked		Checked	Checked	Unchecked	Unchecked	Unchecked
759	Patients	Cross River	Cross River	Male	36-60	Married	No formal education	Not employed	Unchecked	Unchecked	Unchecked	HIV	Unchecked	Unchecked	Unchecked		6 - 10 years	Yes	Unchecked	Checked	Unchecked	Unchecked	Unchecked		Every six months	Hospital or clinic where I am registered		More than 1 hour	Above 1000 Naira	Unchecked	Checked	Checked	Unchecked	Unchecked	Checked	Checked	Unchecked	Unchecked	Unchecked	Unchecked	Unchecked	Unchecked	Unchecked		Checked	Unchecked	Unchecked	Unchecked	Unchecked
760	Patients	Cross River	Cross River	Male	36-60	Single	First school leaving certificate	Employed	Unchecked	Unchecked	Unchecked	HIV	Unchecked	Tuberculosis	Unchecked		1 - 5 years	Yes	Unchecked	Checked	Unchecked	Unchecked	Unchecked		Every six months	Hospital or clinic where I am registered		More than 1 hour	Above 1000 Naira	Unchecked	Checked	Unchecked	Unchecked	Unchecked	Checked	Checked	Checked	Unchecked	Unchecked	Unchecked	Unchecked	Unchecked	Unchecked		Checked	Checked	Unchecked	Unchecked	Unchecked
761	Patients	Cross River	Cross River	Female	36-60	Married	WAEC/GCE/NECO	Employed	Unchecked	Checked	Unchecked	HIV	Cancer	Tuberculosis	Unchecked		6 - 10 years	Yes	Unchecked	Checked	Unchecked	Unchecked	Unchecked		Every six months	Hospital or clinic where I am registered		30 minutes - 1hour	Above 1000 Naira	Unchecked	Checked	Unchecked	Unchecked	Unchecked	Checked	Checked	Unchecked	Unchecked	Unchecked	Unchecked	Unchecked	Unchecked	Unchecked		Checked	Unchecked	Unchecked	Unchecked	Unchecked
763	Patients	Niger	Niger	Female	18-35	Married	Bachelor's Degree/HND	Employed	Unchecked	Unchecked	Unchecked	HIV	Unchecked	Unchecked	Unchecked		1 - 5 years	Yes	Unchecked	Checked	Unchecked	Unchecked	Unchecked		Every six months	Hospital or clinic where I am registered		Less than 10 minutes	Above 1000 Naira	Unchecked	Checked	Unchecked	Unchecked	Unchecked	Unchecked	Checked	Unchecked	Unchecked	Unchecked	Unchecked	Unchecked	Unchecked	Unchecked		Unchecked	Checked	Unchecked	Unchecked	Unchecked
764	Patients	Benue	Benue	Male	36-60	Married	WAEC/GCE/NECO	Not employed	Unchecked	Unchecked	Unchecked	HIV	Unchecked	Unchecked	Unchecked		6 - 10 years	Yes	Unchecked	Checked	Unchecked	Unchecked	Unchecked		Every six months	Hospital or clinic where I am registered		More than 1 hour	Above 1000 Naira	Unchecked	Unchecked	Checked	Unchecked	Unchecked	Unchecked	Unchecked	Unchecked	Unchecked	Unchecked	Unchecked	Unchecked	Checked	Unchecked		Unchecked	Unchecked	Unchecked	Unchecked	Unchecked
765	Patients	Benue	Benue	Female	18-35	Married	WAEC/GCE/NECO	Not employed	Unchecked	Unchecked	Unchecked	HIV	Unchecked	Unchecked	Unchecked		6 - 10 years	Yes	Unchecked	Checked	Unchecked	Unchecked	Unchecked		Every six months	Hospital or clinic where I am registered		10 - 30 minutes	200 - 500 Naira	Unchecked	Unchecked	Checked	Unchecked	Unchecked	Unchecked	Unchecked	Unchecked	Unchecked	Unchecked	Unchecked	Unchecked	Checked	Unchecked		Unchecked	Unchecked	Unchecked	Unchecked	Unchecked
766	Patients	Benue	Benue	Male	36-60	Married	WAEC/GCE/NECO	Not employed	Unchecked	Unchecked	Unchecked	HIV	Unchecked	Unchecked	Unchecked		1 - 5 years	Yes	Unchecked	Checked	Unchecked	Unchecked	Unchecked		Every six months	Hospital or clinic where I am registered		30 minutes - 1hour	500 - 1000 Naira	Unchecked	Unchecked	Checked	Unchecked	Unchecked	Unchecked	Unchecked	Unchecked	Unchecked	Unchecked	Unchecked	Unchecked	Checked	Unchecked		Unchecked	Unchecked	Unchecked	Unchecked	Unchecked
767	Patients	Niger	Niger	Male	18-35	Single	First school leaving certificate	Not employed	Unchecked	Unchecked	Unchecked	HIV	Unchecked	Unchecked	Unchecked		6 months-1 year	Yes	Unchecked	Checked	Unchecked	Unchecked	Unchecked		Every six months	Hospital or clinic where I am registered		30 minutes - 1hour	200 - 500 Naira	Unchecked	Checked	Checked	Unchecked	Unchecked	Unchecked	Unchecked	Unchecked	Unchecked	Unchecked	Unchecked	Unchecked	Checked	Unchecked		Unchecked	Unchecked	Unchecked	Unchecked	Unchecked
768	Patients	Benue	Benue	Male	36-60	Married	WAEC/GCE/NECO	Not employed	Unchecked	Unchecked	Unchecked	HIV	Unchecked	Unchecked	Unchecked		1 - 5 years	Yes	Unchecked	Checked	Unchecked	Unchecked	Unchecked		Every three months	Hospital or clinic where I am registered		Less than 10 minutes	200 - 500 Naira	Unchecked	Unchecked	Checked	Unchecked	Unchecked	Unchecked	Unchecked	Unchecked	Unchecked	Unchecked	Unchecked	Unchecked	Checked	Unchecked		Unchecked	Unchecked	Unchecked	Unchecked	Unchecked
769	Healthcare Workers	Benue	Benue	Female	18-35	Married	Bachelor's Degree/HND	Employed	Unchecked	Unchecked	Unchecked	Unchecked	Unchecked	Unchecked	Unchecked				Unchecked	Unchecked	Unchecked	Unchecked	Unchecked							Unchecked	Unchecked	Unchecked	Unchecked	Unchecked	Unchecked	Unchecked	Unchecked	Unchecked	Unchecked	Unchecked	Unchecked	Unchecked	Unchecked		Unchecked	Unchecked	Unchecked	Unchecked	Unchecked
770	Healthcare Workers	Benue	Benue	Female	36-60	Widowed	WAEC/GCE/NECO	Employed	Unchecked	Unchecked	Unchecked	Unchecked	Unchecked	Unchecked	Unchecked				Unchecked	Unchecked	Unchecked	Unchecked	Unchecked							Unchecked	Unchecked	Unchecked	Unchecked	Unchecked	Unchecked	Unchecked	Unchecked	Unchecked	Unchecked	Unchecked	Unchecked	Unchecked	Unchecked		Unchecked	Unchecked	Unchecked	Unchecked	Unchecked
771	Healthcare Workers	Benue	Benue	Female	36-60	Widowed	WAEC/GCE/NECO	Employed	Unchecked	Unchecked	Unchecked	Unchecked	Unchecked	Unchecked	Unchecked				Unchecked	Unchecked	Unchecked	Unchecked	Unchecked							Unchecked	Unchecked	Unchecked	Unchecked	Unchecked	Unchecked	Unchecked	Unchecked	Unchecked	Unchecked	Unchecked	Unchecked	Unchecked	Unchecked		Unchecked	Unchecked	Unchecked	Unchecked	Unchecked
772	Healthcare Workers	Akwa Ibom	Akwa Ibom	Female	18-35	Single	WAEC/GCE/NECO	Employed	Unchecked	Unchecked	Unchecked	Unchecked	Unchecked	Unchecked	Unchecked				Unchecked	Unchecked	Unchecked	Unchecked	Unchecked							Unchecked	Unchecked	Unchecked	Unchecked	Unchecked	Unchecked	Unchecked	Unchecked	Unchecked	Unchecked	Unchecked	Unchecked	Unchecked	Unchecked		Unchecked	Unchecked	Unchecked	Unchecked	Unchecked
774	Caregiver	Akwa Ibom	Akwa Ibom	Female	36-60	Married	First school leaving certificate	Not employed	Diabetes	Hypertension	Unchecked	HIV	Cancer	Tuberculosis	Unchecked		1 - 5 years	Yes	Unchecked	Checked	Checked	Unchecked	Unchecked		Every three months	Hospital or clinic where I am registered		I don't know	Above 1000 Naira	Checked	Checked	Checked	Unchecked	Checked	Checked	Unchecked	Unchecked	Unchecked	Unchecked	Unchecked	Unchecked	Checked	Unchecked		Unchecked	Unchecked	Unchecked	Unchecked	Unchecked
775	Healthcare Workers	Akwa Ibom	Akwa Ibom	Female	18-35	Single	WAEC/GCE/NECO	Employed	Unchecked	Unchecked	Unchecked	Unchecked	Unchecked	Unchecked	Unchecked				Unchecked	Unchecked	Unchecked	Unchecked	Unchecked							Unchecked	Unchecked	Unchecked	Unchecked	Unchecked	Unchecked	Unchecked	Unchecked	Unchecked	Unchecked	Unchecked	Unchecked	Unchecked	Unchecked		Unchecked	Unchecked	Unchecked	Unchecked	Unchecked
776	Caregiver	Akwa Ibom	Akwa Ibom	Female	18-35	Single	Bachelor's Degree/HND	Employed	Unchecked	Unchecked	Unchecked	HIV	Cancer	Tuberculosis	Unchecked		6 - 10 years	Yes	Unchecked	Checked	Checked	Checked	Unchecked		Every three months	Hospital or clinic where I am registered		More than 1 hour	Above 1000 Naira	Checked	Checked	Checked	Unchecked	Unchecked	Checked	Unchecked	Unchecked	Unchecked	Unchecked	Unchecked	Unchecked	Checked	Unchecked		Unchecked	Unchecked	Unchecked	Unchecked	Unchecked
777	Patients	Akwa Ibom	Akwa Ibom	Female	36-60	Married	Bachelor's Degree/HND	Employed	Unchecked	Unchecked	Unchecked	HIV	Unchecked	Unchecked	Unchecked		1 - 5 years	Yes	Unchecked	Checked	Unchecked	Unchecked	Unchecked		Every six months	Hospital or clinic where I am registered		30 minutes - 1hour	Above 1000 Naira	Unchecked	Checked	Unchecked	Unchecked	Unchecked	Unchecked	Checked	Unchecked	Unchecked	Unchecked	Checked	Unchecked	Unchecked	Unchecked		Unchecked	Checked	Unchecked	Unchecked	Unchecked
778	Caregiver	Akwa Ibom	Akwa Ibom	Female	36-60	Married	No formal education	Not employed	Diabetes	Hypertension	Unchecked	HIV	Cancer	Tuberculosis	Unchecked		1 - 5 years	Yes	Checked	Checked	Checked	Unchecked	Unchecked		Whenever I run out of medication	Hospital or clinic where I am registered		More than 1 hour	Above 1000 Naira	Checked	Checked	Checked	Unchecked	Unchecked	Checked	Unchecked	Unchecked	Unchecked	Unchecked	Unchecked	Unchecked	Checked	Unchecked		Unchecked	Unchecked	Unchecked	Unchecked	Unchecked
779	Healthcare Workers	Akwa Ibom	Akwa Ibom	Female	18-35	Single	WAEC/GCE/NECO	Employed	Unchecked	Unchecked	Unchecked	Unchecked	Unchecked	Unchecked	Unchecked				Unchecked	Unchecked	Unchecked	Unchecked	Unchecked							Unchecked	Unchecked	Unchecked	Unchecked	Unchecked	Unchecked	Unchecked	Unchecked	Unchecked	Unchecked	Unchecked	Unchecked	Unchecked	Unchecked		Unchecked	Unchecked	Unchecked	Unchecked	Unchecked
780	Caregiver	Akwa Ibom	Akwa Ibom	Female	18-35	Single	WAEC/GCE/NECO	Employed	Unchecked	Unchecked	Unchecked	HIV	Cancer	Tuberculosis	Unchecked		1 - 5 years	Yes	Unchecked	Unchecked	Checked	Unchecked	Unchecked		Every three months	Hospital or clinic where I am registered		10 - 30 minutes	500 - 1000 Naira	Unchecked	Checked	Checked	Unchecked	Checked	Unchecked	Unchecked	Unchecked	Unchecked	Unchecked	Unchecked	Unchecked	Checked	Unchecked		Unchecked	Unchecked	Unchecked	Unchecked	Unchecked
781	Healthcare Workers	Akwa Ibom	Akwa Ibom	Female	18-35	Single	WAEC/GCE/NECO	Employed	Unchecked	Unchecked	Unchecked	Unchecked	Unchecked	Unchecked	Unchecked				Unchecked	Unchecked	Unchecked	Unchecked	Unchecked							Unchecked	Unchecked	Unchecked	Unchecked	Unchecked	Unchecked	Unchecked	Unchecked	Unchecked	Unchecked	Unchecked	Unchecked	Unchecked	Unchecked		Unchecked	Unchecked	Unchecked	Unchecked	Unchecked
782	Healthcare Workers	Akwa Ibom	Akwa Ibom	Female	18-35	Single	WAEC/GCE/NECO	Employed	Unchecked	Unchecked	Unchecked	Unchecked	Unchecked	Unchecked	Unchecked				Unchecked	Unchecked	Unchecked	Unchecked	Unchecked							Unchecked	Unchecked	Unchecked	Unchecked	Unchecked	Unchecked	Unchecked	Unchecked	Unchecked	Unchecked	Unchecked	Unchecked	Unchecked	Unchecked		Unchecked	Unchecked	Unchecked	Unchecked	Unchecked
783	Caregiver	Akwa Ibom	Akwa Ibom	Female	36-60	Married	Bachelor's Degree/HND	Employed	Unchecked	Unchecked	Unchecked	HIV	Cancer	Tuberculosis	Unchecked		6 - 10 years	Yes	Unchecked	Checked	Unchecked	Unchecked	Unchecked		Every six months	Hospital or clinic where I am registered		30 minutes - 1hour	Above 1000 Naira	Unchecked	Checked	Checked	Unchecked	Checked	Checked	Unchecked	Unchecked	Unchecked	Unchecked	Unchecked	Unchecked	Checked	Unchecked		Unchecked	Unchecked	Unchecked	Unchecked	Unchecked
784	Healthcare Workers	Akwa Ibom	Akwa Ibom	Female	36-60	Married	Bachelor's Degree/HND	Employed	Unchecked	Unchecked	Unchecked	Unchecked	Unchecked	Unchecked	Unchecked				Unchecked	Unchecked	Unchecked	Unchecked	Unchecked							Unchecked	Unchecked	Unchecked	Unchecked	Unchecked	Unchecked	Unchecked	Unchecked	Unchecked	Unchecked	Unchecked	Unchecked	Unchecked	Unchecked		Unchecked	Unchecked	Unchecked	Unchecked	Unchecked
785	Healthcare Workers	Akwa Ibom	Akwa Ibom	Female	Above 60	Married	Bachelor's Degree/HND	Employed	Unchecked	Unchecked	Unchecked	Unchecked	Unchecked	Unchecked	Unchecked				Unchecked	Unchecked	Unchecked	Unchecked	Unchecked							Unchecked	Unchecked	Unchecked	Unchecked	Unchecked	Unchecked	Unchecked	Unchecked	Unchecked	Unchecked	Unchecked	Unchecked	Unchecked	Unchecked		Unchecked	Unchecked	Unchecked	Unchecked	Unchecked
786	Healthcare Workers	Akwa Ibom	Akwa Ibom	Female	36-60	Married	Bachelor's Degree/HND	Employed	Unchecked	Unchecked	Unchecked	Unchecked	Unchecked	Unchecked	Unchecked				Unchecked	Unchecked	Unchecked	Unchecked	Unchecked							Unchecked	Unchecked	Unchecked	Unchecked	Unchecked	Unchecked	Unchecked	Unchecked	Unchecked	Unchecked	Unchecked	Unchecked	Unchecked	Unchecked		Unchecked	Unchecked	Unchecked	Unchecked	Unchecked
787	Caregiver	Akwa Ibom	Akwa Ibom	Female	36-60	Married	Bachelor's Degree/HND	Employed	Unchecked	Unchecked	Unchecked	HIV	Cancer	Tuberculosis	Unchecked		6 - 10 years	Yes	Unchecked	Checked	Unchecked	Unchecked	Unchecked		Every six months	Hospital or clinic where I am registered		30 minutes - 1hour	Above 1000 Naira	Checked	Checked	Checked	Checked	Checked	Checked	Unchecked	Unchecked	Unchecked	Unchecked	Unchecked	Unchecked	Checked	Unchecked		Unchecked	Unchecked	Unchecked	Unchecked	Unchecked
788	Patients	Akwa Ibom	Akwa Ibom	Female	Above 60	Married	Bachelor's Degree/HND	Employed	Unchecked	Unchecked	Unchecked	HIV	Cancer	Tuberculosis	Unchecked		6 - 10 years	Yes	Unchecked	Unchecked	Checked	Unchecked	Unchecked		Every six months	Hospital or clinic where I am registered		30 minutes - 1hour	Above 1000 Naira	Unchecked	Checked	Checked	Checked	Checked	Unchecked	Unchecked	Unchecked	Unchecked	Unchecked	Unchecked	Unchecked	Checked	Unchecked		Unchecked	Unchecked	Unchecked	Unchecked	Unchecked
789	Healthcare Workers	Akwa Ibom	Akwa Ibom	Male	36-60	Married	Bachelor's Degree/HND	Employed	Unchecked	Unchecked	Unchecked	Unchecked	Unchecked	Unchecked	Unchecked				Unchecked	Unchecked	Unchecked	Unchecked	Unchecked							Unchecked	Unchecked	Unchecked	Unchecked	Unchecked	Unchecked	Unchecked	Unchecked	Unchecked	Unchecked	Unchecked	Unchecked	Unchecked	Unchecked		Unchecked	Unchecked	Unchecked	Unchecked	Unchecked
790	Healthcare Workers	Akwa Ibom	Akwa Ibom	Male	36-60	Married	Bachelor's Degree/HND	Employed	Unchecked	Unchecked	Unchecked	Unchecked	Unchecked	Unchecked	Unchecked				Unchecked	Unchecked	Unchecked	Unchecked	Unchecked							Unchecked	Unchecked	Unchecked	Unchecked	Unchecked	Unchecked	Unchecked	Unchecked	Unchecked	Unchecked	Unchecked	Unchecked	Unchecked	Unchecked		Unchecked	Unchecked	Unchecked	Unchecked	Unchecked
791	Patients	Akwa Ibom	Akwa Ibom	Male	18-35	Married	Bachelor's Degree/HND	Employed	Unchecked	Unchecked	Unchecked	HIV	Cancer	Tuberculosis	Unchecked		6 - 10 years	Yes	Unchecked	Checked	Checked	Unchecked	Unchecked		Every three months	Hospital or clinic where I am registered		More than 1 hour	Above 1000 Naira	Checked	Checked	Checked	Checked	Checked	Checked	Unchecked	Unchecked	Unchecked	Unchecked	Unchecked	Unchecked	Checked	Unchecked		Unchecked	Unchecked	Unchecked	Unchecked	Unchecked
792	Healthcare Workers	Akwa Ibom	Akwa Ibom	Female	36-60	Separated	PhD/DrPH/DA/DBA	Employed	Unchecked	Unchecked	Unchecked	Unchecked	Unchecked	Unchecked	Unchecked				Unchecked	Unchecked	Unchecked	Unchecked	Unchecked							Unchecked	Unchecked	Unchecked	Unchecked	Unchecked	Unchecked	Unchecked	Unchecked	Unchecked	Unchecked	Unchecked	Unchecked	Unchecked	Unchecked		Unchecked	Unchecked	Unchecked	Unchecked	Unchecked
793	Patients	Akwa Ibom	Akwa Ibom	Female	36-60	Divorced	Masters/MBBS	Employed	Unchecked	Unchecked	Unchecked	HIV	Cancer	Tuberculosis	Unchecked		6 - 10 years	Yes	Unchecked	Checked	Checked	Unchecked	Unchecked		Every six months	Hospital or clinic where I am registered		More than 1 hour	Above 1000 Naira	Checked	Checked	Checked	Checked	Checked	Checked	Unchecked	Unchecked	Unchecked	Unchecked	Unchecked	Unchecked	Checked	Unchecked		Unchecked	Unchecked	Unchecked	Unchecked	Unchecked
794	Patients	Akwa Ibom	Akwa Ibom	Female	18-35	Widowed	WAEC/GCE/NECO	Employed	Unchecked	Unchecked	Unchecked	HIV	Cancer	Tuberculosis	Unchecked		1 - 5 years	Yes	Unchecked	Checked	Checked	Unchecked	Unchecked		Every six months	Hospital or clinic where I am registered		More than 1 hour	Above 1000 Naira	Checked	Unchecked	Checked	Checked	Checked	Checked	Unchecked	Unchecked	Unchecked	Unchecked	Unchecked	Unchecked	Checked	Unchecked		Unchecked	Unchecked	Unchecked	Unchecked	Unchecked
795	Healthcare Workers	Akwa Ibom	Akwa Ibom	Female	36-60	Single	Bachelor's Degree/HND	Employed	Unchecked	Unchecked	Unchecked	Unchecked	Unchecked	Unchecked	Unchecked				Unchecked	Unchecked	Unchecked	Unchecked	Unchecked							Unchecked	Unchecked	Unchecked	Unchecked	Unchecked	Unchecked	Unchecked	Unchecked	Unchecked	Unchecked	Unchecked	Unchecked	Unchecked	Unchecked		Unchecked	Unchecked	Unchecked	Unchecked	Unchecked
796	Healthcare Workers	Benue	Benue	Female	36-60	Married	Bachelor's Degree/HND	Employed	Unchecked	Unchecked	Unchecked	Unchecked	Unchecked	Unchecked	Unchecked				Unchecked	Unchecked	Unchecked	Unchecked	Unchecked							Unchecked	Unchecked	Unchecked	Unchecked	Unchecked	Unchecked	Unchecked	Unchecked	Unchecked	Unchecked	Unchecked	Unchecked	Unchecked	Unchecked		Unchecked	Unchecked	Unchecked	Unchecked	Unchecked
797	Patients	Niger	Niger	Male	18-35	Married	First school leaving certificate	Employed	Unchecked	Unchecked	Unchecked	HIV	Unchecked	Unchecked	Unchecked		1 - 5 years	Yes	Unchecked	Checked	Unchecked	Unchecked	Unchecked		Every six months	Hospital or clinic where I am registered		30 minutes - 1hour	100 -200 Naira	Unchecked	Unchecked	Unchecked	Unchecked	Unchecked	Checked	Checked	Unchecked	Unchecked	Unchecked	Unchecked	Unchecked	Unchecked	Unchecked		Unchecked	Checked	Unchecked	Unchecked	Unchecked
798	Patients	Niger	Niger	Female	36-60	Widowed	WAEC/GCE/NECO	Not employed	Unchecked	Unchecked	Unchecked	HIV	Unchecked	Unchecked	Unchecked		More than 10 years	Yes	Unchecked	Checked	Unchecked	Unchecked	Unchecked		Every six months	Hospital or clinic where I am registered		10 - 30 minutes	500 - 1000 Naira	Unchecked	Checked	Unchecked	Unchecked	Unchecked	Unchecked	Unchecked	Unchecked	Unchecked	Unchecked	Unchecked	Unchecked	Checked	Unchecked		Unchecked	Unchecked	Unchecked	Unchecked	Unchecked
1012	Patients	Akwa Ibom	Akwa Ibom	Female	18-35	Married	WAEC/GCE/NECO	Not employed	Unchecked	Unchecked	Unchecked	HIV	Unchecked	Unchecked	Unchecked		1 - 5 years	Yes	Unchecked	Checked	Unchecked	Unchecked	Unchecked		Every six months	Community-based delivery by healthcare provider		10 - 30 minutes	100 -200 Naira	Unchecked	Checked	Unchecked	Unchecked	Unchecked	Unchecked	Checked	Checked	Unchecked	Unchecked	Unchecked	Unchecked	Unchecked	Unchecked		Checked	Checked	Unchecked	Unchecked	Unchecked
1013	Patients	Akwa Ibom	Akwa Ibom	Male	36-60	Married	WAEC/GCE/NECO	Not employed	Unchecked	Unchecked	Unchecked	HIV	Unchecked	Unchecked	Unchecked		1 - 5 years	Yes	Unchecked	Checked	Unchecked	Unchecked	Unchecked		Every six months	Hospital or clinic where I am registered		More than 1 hour	500 - 1000 Naira	Unchecked	Checked	Unchecked	Unchecked	Unchecked	Checked	Checked	Unchecked	Unchecked	Unchecked	Unchecked	Unchecked	Unchecked	Unchecked		Checked	Checked	Unchecked	Unchecked	Unchecked
1014	Patients	Akwa Ibom	Akwa Ibom	Female	18-35	Single	WAEC/GCE/NECO	Not employed	Unchecked	Unchecked	Unchecked	HIV	Unchecked	Unchecked	Unchecked		1 - 5 years	Yes	Unchecked	Checked	Unchecked	Unchecked	Unchecked		Every six months	Community-based delivery by healthcare provider		10 - 30 minutes	200 - 500 Naira	Unchecked	Checked	Unchecked	Unchecked	Unchecked	Unchecked	Checked	Unchecked	Unchecked	Unchecked	Unchecked	Unchecked	Unchecked	Unchecked		Checked	Checked	Unchecked	Unchecked	Unchecked
1015	Patients	Akwa Ibom	Akwa Ibom	Female	18-35	Single	Bachelor's Degree/HND	Employed	Unchecked	Unchecked	Unchecked	HIV	Unchecked	Unchecked	Unchecked		1 - 5 years	Yes	Unchecked	Checked	Unchecked	Unchecked	Unchecked		Every six months	Hospital or clinic where I am registered		30 minutes - 1hour	200 - 500 Naira	Unchecked	Checked	Unchecked	Unchecked	Unchecked	Unchecked	Unchecked	Unchecked	Unchecked	Unchecked	Unchecked	Unchecked	Checked	Unchecked		Unchecked	Unchecked	Unchecked	Unchecked	Unchecked
1016	Patients	Benue	Akwa Ibom	Female	36-60	Married	Bachelor's Degree/HND	Employed	Unchecked	Unchecked	Unchecked	HIV	Unchecked	Unchecked	Unchecked		6 - 10 years	Yes	Unchecked	Checked	Unchecked	Unchecked	Unchecked		Every six months	Hospital or clinic where I am registered		30 minutes - 1hour	200 - 500 Naira	Unchecked	Unchecked	Checked	Unchecked	Unchecked	Unchecked	Checked	Unchecked	Unchecked	Unchecked	Unchecked	Unchecked	Unchecked	Unchecked		Unchecked	Checked	Unchecked	Unchecked	Unchecked
1017	Patients	Adamawa	Adamawa	Female	36-60	Married	First school leaving certificate	Not employed	Unchecked	Unchecked	Unchecked	HIV	Unchecked	Unchecked	Unchecked		1 - 5 years	Yes	Unchecked	Checked	Unchecked	Unchecked	Unchecked		Every six months	Hospital or clinic where I am registered		More than 1 hour	500 - 1000 Naira	Unchecked	Unchecked	Checked	Unchecked	Unchecked	Unchecked	Unchecked	Unchecked	Unchecked	Unchecked	Unchecked	Unchecked	Checked	Unchecked		Unchecked	Unchecked	Unchecked	Unchecked	Unchecked
1018	Patients	Niger	Niger	Male	18-35	Single	Bachelor's Degree/HND	Employed	Unchecked	Unchecked	Unchecked	HIV	Unchecked	Unchecked	Unchecked		1 - 5 years	Yes	Unchecked	Checked	Unchecked	Unchecked	Unchecked		Every six months	Hospital or clinic where I am registered		10 - 30 minutes	100 -200 Naira	Unchecked	Unchecked	Unchecked	Unchecked	Unchecked	Checked	Unchecked	Unchecked	Unchecked	Unchecked	Unchecked	Checked	Unchecked	Unchecked		Unchecked	Checked	Unchecked	Unchecked	Unchecked
1019	Patients	Adamawa	Adamawa	Female	36-60	Married	First school leaving certificate	Not employed	Unchecked	Unchecked	Unchecked	HIV	Unchecked	Unchecked	Unchecked		6 - 10 years	Yes	Unchecked	Checked	Unchecked	Unchecked	Unchecked		Every six months	Hospital or clinic where I am registered		More than 1 hour	500 - 1000 Naira	Unchecked	Unchecked	Checked	Unchecked	Unchecked	Unchecked	Unchecked	Unchecked	Unchecked	Unchecked	Unchecked	Unchecked	Checked	Unchecked		Unchecked	Unchecked	Unchecked	Unchecked	Unchecked
1020	Patients	Niger	Niger	Male	18-35	Single	First school leaving certificate	Employed	Unchecked	Unchecked	Unchecked	HIV	Unchecked	Unchecked	Unchecked		1 - 5 years	Yes	Unchecked	Checked	Unchecked	Unchecked	Unchecked		Every six months	Hospital or clinic where I am registered		10 - 30 minutes	500 - 1000 Naira	Unchecked	Checked	Unchecked	Unchecked	Unchecked	Unchecked	Unchecked	Unchecked	Unchecked	Unchecked	Unchecked	Checked	Unchecked	Unchecked		Unchecked	Checked	Unchecked	Unchecked	Unchecked
1021	Patients	Cross River	Cross River	Male	18-35	Single	WAEC/GCE/NECO	Employed	Diabetes	Hypertension	Stroke	HIV	Cancer	Tuberculosis	Unchecked		1 - 5 years	Yes	Unchecked	Checked	Unchecked	Unchecked	Unchecked		Every three months	Hospital or clinic where I am registered		30 minutes - 1hour	500 - 1000 Naira	Unchecked	Checked	Checked	Unchecked	Unchecked	Checked	Checked	Unchecked	Unchecked	Unchecked	Unchecked	Unchecked	Unchecked	Unchecked		Checked	Unchecked	Unchecked	Unchecked	Unchecked
1022	Patients	Niger	Niger	Female	36-60	Married	First school leaving certificate	Employed	Unchecked	Unchecked	Unchecked	HIV	Unchecked	Unchecked	Unchecked		6 - 10 years	Yes	Unchecked	Checked	Unchecked	Unchecked	Unchecked		Every six months	Hospital or clinic where I am registered		30 minutes - 1hour	500 - 1000 Naira	Unchecked	Unchecked	Checked	Unchecked	Unchecked	Unchecked	Unchecked	Unchecked	Unchecked	Unchecked	Unchecked	Unchecked	Checked	Unchecked		Unchecked	Unchecked	Unchecked	Unchecked	Unchecked
1023	Patients	Akwa Ibom	Akwa Ibom	Female	18-35	Single	WAEC/GCE/NECO	Not employed	Unchecked	Unchecked	Unchecked	HIV	Unchecked	Unchecked	Unchecked		6 - 10 years	Yes	Unchecked	Checked	Unchecked	Unchecked	Unchecked		Every six months	Hospital or clinic where I am registered		10 - 30 minutes	200 - 500 Naira	Unchecked	Unchecked	Checked	Unchecked	Unchecked	Unchecked	Unchecked	Unchecked	Unchecked	Unchecked	Unchecked	Unchecked	Checked	Unchecked		Unchecked	Unchecked	Unchecked	Unchecked	Unchecked
1024	Patients	Benue	Akwa Ibom	Male	36-60	Married	WAEC/GCE/NECO	Not employed	Unchecked	Unchecked	Unchecked	HIV	Unchecked	Unchecked	Unchecked		6 - 10 years	Yes	Unchecked	Checked	Unchecked	Unchecked	Unchecked		Every six months	Hospital or clinic where I am registered		10 - 30 minutes	200 - 500 Naira	Unchecked	Unchecked	Checked	Unchecked	Unchecked	Unchecked	Unchecked	Unchecked	Unchecked	Unchecked	Unchecked	Unchecked	Checked	Unchecked		Unchecked	Unchecked	Unchecked	Unchecked	Unchecked
1025	Patients	Niger	Niger	Female	18-35	Married	WAEC/GCE/NECO	Not employed	Unchecked	Unchecked	Unchecked	HIV	Unchecked	Unchecked	Unchecked		1 - 5 years	Yes	Unchecked	Checked	Unchecked	Unchecked	Unchecked		Every six months	Hospital or clinic where I am registered		30 minutes - 1hour	500 - 1000 Naira	Unchecked	Checked	Unchecked	Unchecked	Unchecked	Unchecked	Unchecked	Unchecked	Unchecked	Unchecked	Unchecked	Checked	Unchecked	Unchecked		Unchecked	Checked	Unchecked	Unchecked	Unchecked
1026	Patients	Niger	Niger	Male	18-35	Divorced	Bachelor's Degree/HND	Employed	Unchecked	Unchecked	Unchecked	HIV	Unchecked	Unchecked	Unchecked		6 - 10 years	Yes	Unchecked	Checked	Unchecked	Unchecked	Unchecked		Every six months	Hospital or clinic where I am registered		30 minutes - 1hour	Above 1000 Naira	Unchecked	Checked	Unchecked	Unchecked	Unchecked	Unchecked	Unchecked	Unchecked	Unchecked	Unchecked	Unchecked	Unchecked	Checked	Unchecked		Unchecked	Unchecked	Unchecked	Unchecked	Unchecked
1027	Patients	Niger	Niger	Female	18-35	Married	WAEC/GCE/NECO	Not employed	Unchecked	Unchecked	Unchecked	HIV	Unchecked	Unchecked	Unchecked		1 - 5 years	Yes	Unchecked	Checked	Unchecked	Checked	Unchecked		Every six months	Hospital or clinic where I am registered		More than 1 hour	Above 1000 Naira	Unchecked	Checked	Checked	Unchecked	Unchecked	Checked	Unchecked	Unchecked	Unchecked	Unchecked	Unchecked	Unchecked	Checked	Unchecked		Unchecked	Unchecked	Unchecked	Unchecked	Unchecked
1028	Patients	Niger	Niger	Male	Above 60	Married	Bachelor's Degree/HND	Employed	Diabetes	Hypertension	Unchecked	Unchecked	Unchecked	Unchecked	Unchecked		1 - 5 years	Yes	Checked	Unchecked	Unchecked	Unchecked	Unchecked		Monthly	Hospital or clinic where I am registered		More than 1 hour	200 - 500 Naira	Checked	Checked	Checked	Unchecked	Unchecked	Checked	Checked	Checked	Unchecked	Unchecked	Unchecked	Unchecked	Unchecked	Unchecked		Checked	Checked	Unchecked	Unchecked	Unchecked
1029	Healthcare Workers	Adamawa	Adamawa	Male	18-35	Single	Bachelor's Degree/HND	Employed	Unchecked	Unchecked	Unchecked	Unchecked	Unchecked	Unchecked	Unchecked				Unchecked	Unchecked	Unchecked	Unchecked	Unchecked							Unchecked	Unchecked	Unchecked	Unchecked	Unchecked	Unchecked	Unchecked	Unchecked	Unchecked	Unchecked	Unchecked	Unchecked	Unchecked	Unchecked		Unchecked	Unchecked	Unchecked	Unchecked	Unchecked
1032	Patients	Adamawa	Adamawa	Female	18-35	Married	First school leaving certificate	Not employed	Unchecked	Unchecked	Unchecked	HIV	Unchecked	Unchecked	Unchecked		1 - 5 years	Yes	Unchecked	Checked	Unchecked	Unchecked	Unchecked		Every six months	Hospital or clinic where I am registered		10 - 30 minutes	100 -200 Naira	Unchecked	Unchecked	Unchecked	Unchecked	Unchecked	Checked	Unchecked	Unchecked	Unchecked	Unchecked	Unchecked	Unchecked	Checked	Unchecked		Unchecked	Unchecked	Unchecked	Unchecked	Unchecked
1033	Healthcare Workers	Adamawa	Adamawa	Female	18-35	Single	Bachelor's Degree/HND	Employed	Unchecked	Unchecked	Unchecked	Unchecked	Unchecked	Unchecked	Unchecked				Unchecked	Unchecked	Unchecked	Unchecked	Unchecked							Unchecked	Unchecked	Unchecked	Unchecked	Unchecked	Unchecked	Unchecked	Unchecked	Unchecked	Unchecked	Unchecked	Unchecked	Unchecked	Unchecked		Unchecked	Unchecked	Unchecked	Unchecked	Unchecked
1034	Healthcare Workers	Adamawa	Adamawa	Female	18-35	Single	Bachelor's Degree/HND	Employed	Unchecked	Unchecked	Unchecked	Unchecked	Unchecked	Unchecked	Unchecked				Unchecked	Unchecked	Unchecked	Unchecked	Unchecked							Unchecked	Unchecked	Unchecked	Unchecked	Unchecked	Unchecked	Unchecked	Unchecked	Unchecked	Unchecked	Unchecked	Unchecked	Unchecked	Unchecked		Unchecked	Unchecked	Unchecked	Unchecked	Unchecked
1035	Healthcare Workers	Cross River	Cross River	Female	18-35	Single	Bachelor's Degree/HND	Employed	Unchecked	Unchecked	Unchecked	Unchecked	Unchecked	Unchecked	Unchecked				Unchecked	Unchecked	Unchecked	Unchecked	Unchecked							Unchecked	Unchecked	Unchecked	Unchecked	Unchecked	Unchecked	Unchecked	Unchecked	Unchecked	Unchecked	Unchecked	Unchecked	Unchecked	Unchecked		Unchecked	Unchecked	Unchecked	Unchecked	Unchecked
1036	Patients	Adamawa	Adamawa	Male	36-60	Married	WAEC/GCE/NECO	Not employed	Unchecked	Unchecked	Unchecked	HIV	Unchecked	Unchecked	Unchecked		More than 10 years	Yes	Unchecked	Checked	Unchecked	Unchecked	Unchecked		Every six months	Hospital or clinic where I am registered		More than 1 hour	Above 1000 Naira	Unchecked	Checked	Checked	Checked	Unchecked	Unchecked	Checked	Unchecked	Unchecked	Unchecked	Unchecked	Unchecked	Unchecked	Unchecked		Checked	Checked	Unchecked	Unchecked	Unchecked
1037	Patients	Adamawa	Adamawa	Female	18-35	Married	No formal education	Not employed	Unchecked	Unchecked	Unchecked	HIV	Unchecked	Unchecked	Unchecked		6 - 10 years	Yes	Unchecked	Checked	Unchecked	Unchecked	Unchecked		Every six months	Hospital or clinic where I am registered		Less than 10 minutes	Above 1000 Naira	Unchecked	Unchecked	Checked	Unchecked	Unchecked	Unchecked	Unchecked	Unchecked	Unchecked	Unchecked	Unchecked	Unchecked	Checked	Unchecked		Unchecked	Unchecked	Unchecked	Unchecked	Unchecked
1038	Patients	Adamawa	Adamawa	Female	36-60	Married	First school leaving certificate	Not employed	Unchecked	Unchecked	Unchecked	HIV	Unchecked	Unchecked	Unchecked		More than 10 years	Yes	Unchecked	Checked	Unchecked	Unchecked	Unchecked		Every three months	Hospital or clinic where I am registered		Less than 10 minutes	500 - 1000 Naira	Unchecked	Checked	Checked	Unchecked	Unchecked	Unchecked	Checked	Unchecked	Unchecked	Unchecked	Unchecked	Unchecked	Checked	Unchecked		Unchecked	Checked	Unchecked	Unchecked	Unchecked
1039	Patients	Adamawa	Adamawa	Female	18-35	Single	WAEC/GCE/NECO	Not employed	Unchecked	Unchecked	Unchecked	HIV	Unchecked	Tuberculosis	Unchecked		6 months-1 year	Yes	Unchecked	Checked	Unchecked	Unchecked	Unchecked		Every three months	Hospital or clinic where I am registered		30 minutes - 1hour	500 - 1000 Naira	Unchecked	Unchecked	Checked	Checked	Unchecked	Unchecked	Checked	Unchecked	Unchecked	Unchecked	Unchecked	Unchecked	Unchecked	Unchecked		Checked	Checked	Unchecked	Unchecked	Unchecked
1040	Patients	Adamawa	Adamawa	Male	18-35	Married	Bachelor's Degree/HND	Employed	Unchecked	Unchecked	Unchecked	HIV	Unchecked	Unchecked	Unchecked		More than 10 years	Yes	Unchecked	Checked	Checked	Unchecked	Unchecked		Whenever I run out of medication	Hospital or clinic where I am registered		Less than 10 minutes	100 -200 Naira	Unchecked	Unchecked	Unchecked	Unchecked	Unchecked	Checked	Checked	Checked	Unchecked	Unchecked	Unchecked	Unchecked	Unchecked	Unchecked		Unchecked	Checked	Unchecked	Unchecked	Unchecked
1041	Patients	Adamawa	Adamawa	Male	36-60	Married	WAEC/GCE/NECO	Employed	Unchecked	Unchecked	Unchecked	HIV	Unchecked	Unchecked	Unchecked		1 - 5 years	Yes	Unchecked	Checked	Unchecked	Unchecked	Unchecked		Every three months	Hospital or clinic where I am registered		Less than 10 minutes	200 - 500 Naira	Unchecked	Checked	Unchecked	Unchecked	Unchecked	Unchecked	Checked	Unchecked	Unchecked	Unchecked	Unchecked	Checked	Unchecked	Unchecked		Unchecked	Checked	Unchecked	Unchecked	Unchecked
1042	Patients	Adamawa	Adamawa	Female	18-35	Separated	No formal education	Not employed	Unchecked	Unchecked	Unchecked	HIV	Unchecked	Unchecked	Unchecked		1 - 5 years	Yes	Unchecked	Checked	Unchecked	Unchecked	Unchecked		Every six months	Hospital or clinic where I am registered		Less than 10 minutes	200 - 500 Naira	Unchecked	Unchecked	Checked	Unchecked	Unchecked	Unchecked	Unchecked	Unchecked	Unchecked	Unchecked	Unchecked	Unchecked	Checked	Unchecked		Unchecked	Unchecked	Unchecked	Unchecked	Unchecked
1043	Patients	Adamawa	Adamawa	Female	36-60	Married	WAEC/GCE/NECO	Employed	Unchecked	Checked	Unchecked	HIV	Unchecked	Unchecked	Unchecked		More than 10 years	Yes	Unchecked	Checked	Unchecked	Unchecked	Unchecked		Every six months	Hospital or clinic where I am registered		Less than 10 minutes	200 - 500 Naira	Unchecked	Unchecked	Checked	Unchecked	Unchecked	Checked	Checked	Unchecked	Unchecked	Unchecked	Unchecked	Unchecked	Unchecked	Unchecked		Unchecked	Checked	Unchecked	Unchecked	Unchecked
1044	Healthcare Workers	Niger	Niger	Male	36-60	Married	PhD/DrPH/DA/DBA	Employed	Unchecked	Unchecked	Unchecked	Unchecked	Unchecked	Unchecked	Unchecked				Unchecked	Unchecked	Unchecked	Unchecked	Unchecked							Unchecked	Unchecked	Unchecked	Unchecked	Unchecked	Unchecked	Unchecked	Unchecked	Unchecked	Unchecked	Unchecked	Unchecked	Unchecked	Unchecked		Unchecked	Unchecked	Unchecked	Unchecked	Unchecked
1045	Healthcare Workers	Niger	Niger	Male	36-60	Married	Bachelor's Degree/HND	Employed	Unchecked	Unchecked	Unchecked	Unchecked	Unchecked	Unchecked	Unchecked				Unchecked	Unchecked	Unchecked	Unchecked	Unchecked							Unchecked	Unchecked	Unchecked	Unchecked	Unchecked	Unchecked	Unchecked	Unchecked	Unchecked	Unchecked	Unchecked	Unchecked	Unchecked	Unchecked		Unchecked	Unchecked	Unchecked	Unchecked	Unchecked
1046	Patients	Adamawa	Adamawa	Female	18-35	Single	WAEC/GCE/NECO	Not employed	Unchecked	Unchecked	Unchecked	HIV	Unchecked	Unchecked	Unchecked		1 - 5 years	Yes	Unchecked	Checked	Unchecked	Unchecked	Unchecked		Every six months	Hospital or clinic where I am registered		10 - 30 minutes	200 - 500 Naira	Unchecked	Unchecked	Checked	Unchecked	Unchecked	Unchecked	Checked	Unchecked	Unchecked	Unchecked	Unchecked	Unchecked	Unchecked	Unchecked		Unchecked	Checked	Unchecked	Unchecked	Unchecked
1047	Patients	Adamawa	Adamawa	Female	18-35	Single	WAEC/GCE/NECO	Not employed	Unchecked	Unchecked	Unchecked	HIV	Unchecked	Unchecked	Unchecked		6 - 10 years	Yes	Unchecked	Checked	Unchecked	Unchecked	Unchecked		Whenever I run out of medication	Hospital or clinic where I am registered		30 minutes - 1hour	I don't know	Unchecked	Unchecked	Unchecked	Unchecked	Unchecked	Checked	Checked	Unchecked	Unchecked	Unchecked	Unchecked	Unchecked	Unchecked	Unchecked		Unchecked	Checked	Unchecked	Unchecked	Unchecked
1048	Healthcare Workers	Niger	Niger	Male	36-60	Married	Bachelor's Degree/HND	Employed	Unchecked	Unchecked	Unchecked	Unchecked	Unchecked	Unchecked	Unchecked				Unchecked	Unchecked	Unchecked	Unchecked	Unchecked							Unchecked	Unchecked	Unchecked	Unchecked	Unchecked	Unchecked	Unchecked	Unchecked	Unchecked	Unchecked	Unchecked	Unchecked	Unchecked	Unchecked		Unchecked	Unchecked	Unchecked	Unchecked	Unchecked
1049	Healthcare Workers	Niger	Niger	Male	36-60	Married	Bachelor's Degree/HND	Employed	Unchecked	Unchecked	Unchecked	Unchecked	Unchecked	Unchecked	Unchecked				Unchecked	Unchecked	Unchecked	Unchecked	Unchecked							Unchecked	Unchecked	Unchecked	Unchecked	Unchecked	Unchecked	Unchecked	Unchecked	Unchecked	Unchecked	Unchecked	Unchecked	Unchecked	Unchecked		Unchecked	Unchecked	Unchecked	Unchecked	Unchecked
1050	Healthcare Workers	Niger	Niger	Female	36-60	Married	Masters/MBBS	Employed	Unchecked	Unchecked	Unchecked	Unchecked	Unchecked	Unchecked	Unchecked				Unchecked	Unchecked	Unchecked	Unchecked	Unchecked							Unchecked	Unchecked	Unchecked	Unchecked	Unchecked	Unchecked	Unchecked	Unchecked	Unchecked	Unchecked	Unchecked	Unchecked	Unchecked	Unchecked		Unchecked	Unchecked	Unchecked	Unchecked	Unchecked
1051	Healthcare Workers	Niger	Niger	Male	18-35	Married	WAEC/GCE/NECO	Employed	Unchecked	Unchecked	Unchecked	Unchecked	Unchecked	Unchecked	Unchecked				Unchecked	Unchecked	Unchecked	Unchecked	Unchecked							Unchecked	Unchecked	Unchecked	Unchecked	Unchecked	Unchecked	Unchecked	Unchecked	Unchecked	Unchecked	Unchecked	Unchecked	Unchecked	Unchecked		Unchecked	Unchecked	Unchecked	Unchecked	Unchecked
1052	Patients	Adamawa	Adamawa	Female	18-35	Single	No formal education	Not employed	Unchecked	Checked	Unchecked	Unchecked	Unchecked	Unchecked	Unchecked		6 - 10 years	Yes	Unchecked	Checked	Unchecked	Unchecked	Unchecked		Every six months	Hospital or clinic where I am registered		Less than 10 minutes	200 - 500 Naira	Unchecked	Unchecked	Unchecked	Unchecked	Unchecked	Checked	Unchecked	Unchecked	Unchecked	Unchecked	Unchecked	Unchecked	Checked	Unchecked		Unchecked	Unchecked	Unchecked	Unchecked	Unchecked
1053	Healthcare Workers	Niger	Niger	Female	36-60	Married	Bachelor's Degree/HND	Employed	Unchecked	Unchecked	Unchecked	Unchecked	Unchecked	Unchecked	Unchecked				Unchecked	Unchecked	Unchecked	Unchecked	Unchecked							Unchecked	Unchecked	Unchecked	Unchecked	Unchecked	Unchecked	Unchecked	Unchecked	Unchecked	Unchecked	Unchecked	Unchecked	Unchecked	Unchecked		Unchecked	Unchecked	Unchecked	Unchecked	Unchecked
1054	Healthcare Workers	Others	Imo	Female	18-35	Single	Bachelor's Degree/HND	Employed	Unchecked	Unchecked	Unchecked	Unchecked	Unchecked	Unchecked	Unchecked				Unchecked	Unchecked	Unchecked	Unchecked	Unchecked							Unchecked	Unchecked	Unchecked	Unchecked	Unchecked	Unchecked	Unchecked	Unchecked	Unchecked	Unchecked	Unchecked	Unchecked	Unchecked	Unchecked		Unchecked	Unchecked	Unchecked	Unchecked	Unchecked
1055	Healthcare Workers	Niger	Niger	Male	36-60	Married	Bachelor's Degree/HND	Employed	Unchecked	Unchecked	Unchecked	Unchecked	Unchecked	Unchecked	Unchecked				Unchecked	Unchecked	Unchecked	Unchecked	Unchecked							Unchecked	Unchecked	Unchecked	Unchecked	Unchecked	Unchecked	Unchecked	Unchecked	Unchecked	Unchecked	Unchecked	Unchecked	Unchecked	Unchecked		Unchecked	Unchecked	Unchecked	Unchecked	Unchecked
1057	Healthcare Workers	Benue	Akwa Ibom	Male	36-60	Married	Bachelor's Degree/HND	Employed	Unchecked	Unchecked	Unchecked	Unchecked	Unchecked	Unchecked	Unchecked				Unchecked	Unchecked	Unchecked	Unchecked	Unchecked							Unchecked	Unchecked	Unchecked	Unchecked	Unchecked	Unchecked	Unchecked	Unchecked	Unchecked	Unchecked	Unchecked	Unchecked	Unchecked	Unchecked		Unchecked	Unchecked	Unchecked	Unchecked	Unchecked
1058	Healthcare Workers	Benue	Akwa Ibom	Female	18-35	Single	Bachelor's Degree/HND	Employed	Unchecked	Unchecked	Unchecked	Unchecked	Unchecked	Unchecked	Unchecked				Unchecked	Unchecked	Unchecked	Unchecked	Unchecked							Unchecked	Unchecked	Unchecked	Unchecked	Unchecked	Unchecked	Unchecked	Unchecked	Unchecked	Unchecked	Unchecked	Unchecked	Unchecked	Unchecked		Unchecked	Unchecked	Unchecked	Unchecked	Unchecked
1059	Patients	Benue	Akwa Ibom	Female	18-35	Married	Bachelor's Degree/HND	Employed	Unchecked	Unchecked	Unchecked	HIV	Unchecked	Unchecked	Unchecked		1 - 5 years	Yes	Unchecked	Checked	Unchecked	Unchecked	Unchecked		Every six months	Hospital or clinic where I am registered		10 - 30 minutes	500 - 1000 Naira	Unchecked	Checked	Checked	Unchecked	Unchecked	Unchecked	Unchecked	Unchecked	Unchecked	Unchecked	Unchecked	Unchecked	Checked	Unchecked		Unchecked	Unchecked	Unchecked	Unchecked	Unchecked
1060	Patients	Benue	Akwa Ibom	Male	18-35	Single	Bachelor's Degree/HND	Not employed	Unchecked	Unchecked	Unchecked	HIV	Unchecked	Unchecked	Unchecked		1 - 5 years	Yes	Unchecked	Checked	Unchecked	Unchecked	Unchecked		Every six months	Community-based delivery by healthcare provider		30 minutes - 1hour	200 - 500 Naira	Unchecked	Checked	Unchecked	Unchecked	Unchecked	Unchecked	Checked	Unchecked	Unchecked	Unchecked	Unchecked	Unchecked	Unchecked	Unchecked		Checked	Checked	Unchecked	Unchecked	Unchecked
1061	Healthcare Workers	Benue	Akwa Ibom	Female	18-35	Married	Bachelor's Degree/HND	Employed	Unchecked	Unchecked	Unchecked	Unchecked	Unchecked	Unchecked	Unchecked				Unchecked	Unchecked	Unchecked	Unchecked	Unchecked							Unchecked	Unchecked	Unchecked	Unchecked	Unchecked	Unchecked	Unchecked	Unchecked	Unchecked	Unchecked	Unchecked	Unchecked	Unchecked	Unchecked		Unchecked	Unchecked	Unchecked	Unchecked	Unchecked
1062	Patients	Benue	Akwa Ibom	Male	36-60	Married	Bachelor's Degree/HND	Employed	Unchecked	Unchecked	Unchecked	HIV	Unchecked	Unchecked	Unchecked		1 - 5 years	Yes	Unchecked	Checked	Unchecked	Unchecked	Unchecked		Every six months	Hospital or clinic where I am registered		10 - 30 minutes	200 - 500 Naira	Unchecked	Checked	Unchecked	Unchecked	Unchecked	Unchecked	Unchecked	Unchecked	Unchecked	Unchecked	Checked	Unchecked	Unchecked	Unchecked		Unchecked	Checked	Unchecked	Unchecked	Unchecked
1063	Healthcare Workers	Benue	Akwa Ibom	Male	36-60	Single	Bachelor's Degree/HND	Employed	Unchecked	Unchecked	Unchecked	Unchecked	Unchecked	Unchecked	Unchecked				Unchecked	Unchecked	Unchecked	Unchecked	Unchecked							Unchecked	Unchecked	Unchecked	Unchecked	Unchecked	Unchecked	Unchecked	Unchecked	Unchecked	Unchecked	Unchecked	Unchecked	Unchecked	Unchecked		Unchecked	Unchecked	Unchecked	Unchecked	Unchecked
1064	Patients	Benue	Akwa Ibom	Female	36-60	Married	First school leaving certificate	Not employed	Unchecked	Unchecked	Unchecked	HIV	Unchecked	Unchecked	Unchecked		1 - 5 years	Yes	Unchecked	Checked	Unchecked	Unchecked	Unchecked		Every six months	Hospital or clinic where I am registered		10 - 30 minutes	500 - 1000 Naira	Unchecked	Checked	Unchecked	Unchecked	Unchecked	Unchecked	Checked	Unchecked	Unchecked	Unchecked	Checked	Unchecked	Unchecked	Unchecked		Unchecked	Checked	Unchecked	Unchecked	Unchecked
1065	Patients	Benue	Akwa Ibom	Female	18-35	Single	WAEC/GCE/NECO	Not employed	Unchecked	Unchecked	Unchecked	HIV	Unchecked	Unchecked	Unchecked		1 - 5 years	Yes	Unchecked	Checked	Unchecked	Unchecked	Unchecked		Every six months	Hospital or clinic where I am registered		10 - 30 minutes	500 - 1000 Naira	Unchecked	Checked	Checked	Unchecked	Unchecked	Unchecked	Checked	Unchecked	Unchecked	Unchecked	Unchecked	Unchecked	Unchecked	Unchecked		Unchecked	Checked	Unchecked	Unchecked	Unchecked
1066	Patients	Benue	Akwa Ibom	Female	18-35	Married	First school leaving certificate	Not employed	Unchecked	Unchecked	Unchecked	HIV	Unchecked	Unchecked	Unchecked		1 - 5 years	Yes	Unchecked	Checked	Unchecked	Unchecked	Unchecked		Every six months	Hospital or clinic where I am registered		10 - 30 minutes	500 - 1000 Naira	Unchecked	Checked	Checked	Unchecked	Unchecked	Unchecked	Checked	Unchecked	Unchecked	Unchecked	Unchecked	Unchecked	Unchecked	Unchecked		Unchecked	Checked	Unchecked	Unchecked	Unchecked
1067	Patients	Benue	Akwa Ibom	Female	18-35	Married	WAEC/GCE/NECO	Employed	Unchecked	Unchecked	Unchecked	HIV	Unchecked	Unchecked	Unchecked		1 - 5 years	Yes	Unchecked	Checked	Unchecked	Unchecked	Unchecked		Every six months	Hospital or clinic where I am registered		10 - 30 minutes	500 - 1000 Naira	Unchecked	Checked	Checked	Unchecked	Unchecked	Unchecked	Checked	Unchecked	Unchecked	Unchecked	Unchecked	Unchecked	Unchecked	Unchecked		Unchecked	Checked	Unchecked	Unchecked	Unchecked
1068	Patients	Benue	Akwa Ibom	Female	18-35	Single	First school leaving certificate	Not employed	Unchecked	Unchecked	Unchecked	HIV	Unchecked	Unchecked	Unchecked		1 - 5 years	Yes	Unchecked	Checked	Unchecked	Unchecked	Unchecked		Every six months	Hospital or clinic where I am registered		10 - 30 minutes	500 - 1000 Naira	Unchecked	Checked	Checked	Unchecked	Unchecked	Unchecked	Checked	Unchecked	Unchecked	Unchecked	Unchecked	Unchecked	Unchecked	Unchecked		Unchecked	Checked	Unchecked	Unchecked	Unchecked
1069	Healthcare Workers	Benue	Akwa Ibom	Male	36-60	Single	Bachelor's Degree/HND	Employed	Unchecked	Unchecked	Unchecked	Unchecked	Unchecked	Unchecked	Unchecked				Unchecked	Unchecked	Unchecked	Unchecked	Unchecked							Unchecked	Unchecked	Unchecked	Unchecked	Unchecked	Unchecked	Unchecked	Unchecked	Unchecked	Unchecked	Unchecked	Unchecked	Unchecked	Unchecked		Unchecked	Unchecked	Unchecked	Unchecked	Unchecked
1071	Healthcare Workers	Benue	Akwa Ibom	Male	36-60	Single	Bachelor's Degree/HND	Employed	Unchecked	Unchecked	Unchecked	Unchecked	Unchecked	Unchecked	Unchecked				Unchecked	Unchecked	Unchecked	Unchecked	Unchecked							Unchecked	Unchecked	Unchecked	Unchecked	Unchecked	Unchecked	Unchecked	Unchecked	Unchecked	Unchecked	Unchecked	Unchecked	Unchecked	Unchecked		Unchecked	Unchecked	Unchecked	Unchecked	Unchecked
1072	Healthcare Workers	Benue	Akwa Ibom	Male	18-35	Single	Bachelor's Degree/HND	Employed	Unchecked	Unchecked	Unchecked	Unchecked	Unchecked	Unchecked	Unchecked				Unchecked	Unchecked	Unchecked	Unchecked	Unchecked							Unchecked	Unchecked	Unchecked	Unchecked	Unchecked	Unchecked	Unchecked	Unchecked	Unchecked	Unchecked	Unchecked	Unchecked	Unchecked	Unchecked		Unchecked	Unchecked	Unchecked	Unchecked	Unchecked
1073	Healthcare Workers	Benue	Akwa Ibom	Male	18-35	Single	Bachelor's Degree/HND	Employed	Unchecked	Unchecked	Unchecked	Unchecked	Unchecked	Unchecked	Unchecked				Unchecked	Unchecked	Unchecked	Unchecked	Unchecked							Unchecked	Unchecked	Unchecked	Unchecked	Unchecked	Unchecked	Unchecked	Unchecked	Unchecked	Unchecked	Unchecked	Unchecked	Unchecked	Unchecked		Unchecked	Unchecked	Unchecked	Unchecked	Unchecked
1074	Healthcare Workers	Benue	Akwa Ibom	Male	18-35	Single	Bachelor's Degree/HND	Employed	Unchecked	Unchecked	Unchecked	Unchecked	Unchecked	Unchecked	Unchecked				Unchecked	Unchecked	Unchecked	Unchecked	Unchecked							Unchecked	Unchecked	Unchecked	Unchecked	Unchecked	Unchecked	Unchecked	Unchecked	Unchecked	Unchecked	Unchecked	Unchecked	Unchecked	Unchecked		Unchecked	Unchecked	Unchecked	Unchecked	Unchecked
1075	Healthcare Workers	Benue	Akwa Ibom	Female	18-35	Single	Bachelor's Degree/HND	Employed	Unchecked	Unchecked	Unchecked	Unchecked	Unchecked	Unchecked	Unchecked				Unchecked	Unchecked	Unchecked	Unchecked	Unchecked							Unchecked	Unchecked	Unchecked	Unchecked	Unchecked	Unchecked	Unchecked	Unchecked	Unchecked	Unchecked	Unchecked	Unchecked	Unchecked	Unchecked		Unchecked	Unchecked	Unchecked	Unchecked	Unchecked
1076	Healthcare Workers	Benue	Akwa Ibom	Male	18-35	Single	Bachelor's Degree/HND	Employed	Unchecked	Unchecked	Unchecked	Unchecked	Unchecked	Unchecked	Unchecked				Unchecked	Unchecked	Unchecked	Unchecked	Unchecked							Unchecked	Unchecked	Unchecked	Unchecked	Unchecked	Unchecked	Unchecked	Unchecked	Unchecked	Unchecked	Unchecked	Unchecked	Unchecked	Unchecked		Unchecked	Unchecked	Unchecked	Unchecked	Unchecked
1077	Healthcare Workers	Benue	Akwa Ibom	Female	18-35	Married	Bachelor's Degree/HND	Employed	Unchecked	Unchecked	Unchecked	Unchecked	Unchecked	Unchecked	Unchecked				Unchecked	Unchecked	Unchecked	Unchecked	Unchecked							Unchecked	Unchecked	Unchecked	Unchecked	Unchecked	Unchecked	Unchecked	Unchecked	Unchecked	Unchecked	Unchecked	Unchecked	Unchecked	Unchecked		Unchecked	Unchecked	Unchecked	Unchecked	Unchecked
1078	Healthcare Workers	Benue	Akwa Ibom	Female	18-35	Single	Bachelor's Degree/HND	Employed	Unchecked	Unchecked	Unchecked	Unchecked	Unchecked	Unchecked	Unchecked				Unchecked	Unchecked	Unchecked	Unchecked	Unchecked							Unchecked	Unchecked	Unchecked	Unchecked	Unchecked	Unchecked	Unchecked	Unchecked	Unchecked	Unchecked	Unchecked	Unchecked	Unchecked	Unchecked		Unchecked	Unchecked	Unchecked	Unchecked	Unchecked
1079	Healthcare Workers	Benue	Akwa Ibom	Male	18-35	Single	Bachelor's Degree/HND	Employed	Unchecked	Unchecked	Unchecked	Unchecked	Unchecked	Unchecked	Unchecked				Unchecked	Unchecked	Unchecked	Unchecked	Unchecked							Unchecked	Unchecked	Unchecked	Unchecked	Unchecked	Unchecked	Unchecked	Unchecked	Unchecked	Unchecked	Unchecked	Unchecked	Unchecked	Unchecked		Unchecked	Unchecked	Unchecked	Unchecked	Unchecked
1080	Patients	Benue	Akwa Ibom	Male	36-60	Separated	Bachelor's Degree/HND	Not employed	Unchecked	Unchecked	Unchecked	HIV	Cancer	Tuberculosis	Unchecked		6 - 10 years	Yes	Unchecked	Checked	Unchecked	Checked	Unchecked		Every three months	Community-based delivery by healthcare provider		I don't know	500 - 1000 Naira	Checked	Checked	Checked	Unchecked	Checked	Checked	Unchecked	Unchecked	Unchecked	Unchecked	Unchecked	Unchecked	Checked	Unchecked		Unchecked	Unchecked	Unchecked	Unchecked	Unchecked
1081	Patients	Benue	Akwa Ibom	Male	36-60	Separated	Bachelor's Degree/HND	Not employed	Unchecked	Unchecked	Unchecked	HIV	Cancer	Tuberculosis	Unchecked		6 - 10 years	Yes	Unchecked	Checked	Checked	Unchecked	Unchecked		Every three months	Community-based delivery by healthcare provider		I don't know	500 - 1000 Naira	Checked	Checked	Checked	Checked	Unchecked	Checked	Unchecked	Unchecked	Unchecked	Unchecked	Unchecked	Unchecked	Checked	Unchecked		Unchecked	Unchecked	Unchecked	Unchecked	Unchecked
1084	Patients	Benue	Akwa Ibom	Male	18-35	Married	WAEC/GCE/NECO	Employed	Unchecked	Unchecked	Unchecked	HIV	Unchecked	Unchecked	Unchecked		1 - 5 years	Yes	Unchecked	Checked	Unchecked	Unchecked	Unchecked		Every six months	Community-based delivery by healthcare provider		10 - 30 minutes	100 -200 Naira	Unchecked	Checked	Checked	Unchecked	Unchecked	Unchecked	Unchecked	Unchecked	Unchecked	Unchecked	Unchecked	Unchecked	Checked	Unchecked		Unchecked	Unchecked	Unchecked	Unchecked	Unchecked
1085	Patients	Benue	Akwa Ibom	Female	36-60	Married	WAEC/GCE/NECO	Not employed	Unchecked	Unchecked	Unchecked	HIV	Unchecked	Unchecked	Unchecked		1 - 5 years	Yes	Unchecked	Checked	Unchecked	Unchecked	Unchecked		Every six months	Community-based delivery by healthcare provider		10 - 30 minutes	100 -200 Naira	Unchecked	Checked	Checked	Unchecked	Unchecked	Unchecked	Unchecked	Unchecked	Unchecked	Unchecked	Unchecked	Unchecked	Checked	Unchecked		Unchecked	Unchecked	Unchecked	Unchecked	Unchecked
1086	Patients	Benue	Akwa Ibom	Male	36-60	Widowed	Bachelor's Degree/HND	Employed	Unchecked	Unchecked	Unchecked	HIV	Unchecked	Unchecked	Unchecked		1 - 5 years	Yes	Unchecked	Checked	Unchecked	Unchecked	Unchecked		Every six months	Hospital or clinic where I am registered		30 minutes - 1hour	200 - 500 Naira	Unchecked	Checked	Checked	Unchecked	Unchecked	Unchecked	Checked	Unchecked	Unchecked	Unchecked	Unchecked	Unchecked	Unchecked	Unchecked		Checked	Checked	Unchecked	Unchecked	Unchecked
1087	Patients	Benue	Akwa Ibom	Female	18-35	Married	WAEC/GCE/NECO	Employed	Unchecked	Unchecked	Unchecked	HIV	Unchecked	Unchecked	Unchecked		1 - 5 years	Yes	Unchecked	Checked	Unchecked	Unchecked	Unchecked		Every six months	Hospital or clinic where I am registered		10 - 30 minutes	200 - 500 Naira	Unchecked	Checked	Checked	Unchecked	Unchecked	Unchecked	Unchecked	Unchecked	Unchecked	Unchecked	Unchecked	Unchecked	Checked	Unchecked		Unchecked	Unchecked	Unchecked	Unchecked	Unchecked
1088	Patients	Benue	Akwa Ibom	Female	36-60	Single	WAEC/GCE/NECO	Employed	Unchecked	Unchecked	Unchecked	HIV	Unchecked	Unchecked	Unchecked		1 - 5 years	Yes	Unchecked	Checked	Unchecked	Unchecked	Unchecked		Every six months	Community-based delivery by healthcare provider		10 - 30 minutes	200 - 500 Naira	Unchecked	Checked	Checked	Unchecked	Unchecked	Unchecked	Checked	Unchecked	Unchecked	Unchecked	Unchecked	Unchecked	Unchecked	Unchecked		Checked	Checked	Unchecked	Unchecked	Unchecked
1089	Patients	Benue	Akwa Ibom	Female	18-35	Single	Bachelor's Degree/HND	Employed	Unchecked	Unchecked	Unchecked	HIV	Unchecked	Unchecked	Unchecked		1 - 5 years	Yes	Unchecked	Checked	Unchecked	Unchecked	Unchecked		Every six months	Hospital or clinic where I am registered		30 minutes - 1hour	200 - 500 Naira	Unchecked	Unchecked	Checked	Unchecked	Unchecked	Unchecked	Checked	Unchecked	Unchecked	Unchecked	Unchecked	Unchecked	Unchecked	Unchecked		Checked	Checked	Unchecked	Unchecked	Unchecked
1090	Healthcare Workers	Benue	Akwa Ibom	Male	36-60	Married	Masters/MBBS	Employed	Unchecked	Unchecked	Unchecked	Unchecked	Unchecked	Unchecked	Unchecked				Unchecked	Unchecked	Unchecked	Unchecked	Unchecked							Unchecked	Unchecked	Unchecked	Unchecked	Unchecked	Unchecked	Unchecked	Unchecked	Unchecked	Unchecked	Unchecked	Unchecked	Unchecked	Unchecked		Unchecked	Unchecked	Unchecked	Unchecked	Unchecked
1091	Patients	Benue	Akwa Ibom	Male	18-35	Married	Bachelor's Degree/HND	Not employed	Unchecked	Unchecked	Unchecked	HIV	Unchecked	Tuberculosis	Unchecked		1 - 5 years	Yes	Unchecked	Checked	Unchecked	Unchecked	Checked	HIV treatment	Every six months	Community-based delivery by healthcare provider		10 - 30 minutes	Above 1000 Naira	Unchecked	Unchecked	Checked	Unchecked	Unchecked	Unchecked	Unchecked	Unchecked	Unchecked	Unchecked	Unchecked	Unchecked	Checked	Unchecked		Unchecked	Unchecked	Unchecked	Unchecked	Unchecked
1092	Healthcare Workers	Benue	Akwa Ibom	Female	18-35	Single	Bachelor's Degree/HND	Employed	Unchecked	Unchecked	Unchecked	Unchecked	Unchecked	Unchecked	Unchecked				Unchecked	Unchecked	Unchecked	Unchecked	Unchecked							Unchecked	Unchecked	Unchecked	Unchecked	Unchecked	Unchecked	Unchecked	Unchecked	Unchecked	Unchecked	Unchecked	Unchecked	Unchecked	Unchecked		Unchecked	Unchecked	Unchecked	Unchecked	Unchecked
1093	Healthcare Workers	Benue	Akwa Ibom	Male	36-60	Single	Bachelor's Degree/HND	Employed	Unchecked	Unchecked	Unchecked	Unchecked	Unchecked	Unchecked	Unchecked				Unchecked	Unchecked	Unchecked	Unchecked	Unchecked							Unchecked	Unchecked	Unchecked	Unchecked	Unchecked	Unchecked	Unchecked	Unchecked	Unchecked	Unchecked	Unchecked	Unchecked	Unchecked	Unchecked		Unchecked	Unchecked	Unchecked	Unchecked	Unchecked
1095	Healthcare Workers	Benue	Akwa Ibom	Male	18-35	Married	Bachelor's Degree/HND	Employed	Unchecked	Unchecked	Unchecked	Unchecked	Unchecked	Unchecked	Unchecked				Unchecked	Unchecked	Unchecked	Unchecked	Unchecked							Unchecked	Unchecked	Unchecked	Unchecked	Unchecked	Unchecked	Unchecked	Unchecked	Unchecked	Unchecked	Unchecked	Unchecked	Unchecked	Unchecked		Unchecked	Unchecked	Unchecked	Unchecked	Unchecked
1096	Healthcare Workers	Benue	Akwa Ibom	Female	18-35	Married	Masters/MBBS	Employed	Unchecked	Unchecked	Unchecked	Unchecked	Unchecked	Unchecked	Unchecked				Unchecked	Unchecked	Unchecked	Unchecked	Unchecked							Unchecked	Unchecked	Unchecked	Unchecked	Unchecked	Unchecked	Unchecked	Unchecked	Unchecked	Unchecked	Unchecked	Unchecked	Unchecked	Unchecked		Unchecked	Unchecked	Unchecked	Unchecked	Unchecked
1097	Healthcare Workers	Benue	Akwa Ibom	Female	18-35	Single	Masters/MBBS	Employed	Unchecked	Unchecked	Unchecked	Unchecked	Unchecked	Unchecked	Unchecked				Unchecked	Unchecked	Unchecked	Unchecked	Unchecked							Unchecked	Unchecked	Unchecked	Unchecked	Unchecked	Unchecked	Unchecked	Unchecked	Unchecked	Unchecked	Unchecked	Unchecked	Unchecked	Unchecked		Unchecked	Unchecked	Unchecked	Unchecked	Unchecked
1098	Patients	Benue	Akwa Ibom	Male	18-35	Single	WAEC/GCE/NECO	Not employed	Unchecked	Unchecked	Unchecked	HIV	Unchecked	Unchecked	Unchecked		1 - 5 years	Yes	Unchecked	Checked	Unchecked	Unchecked	Unchecked		Every six months	Hospital or clinic where I am registered		10 - 30 minutes	500 - 1000 Naira	Unchecked	Unchecked	Checked	Unchecked	Unchecked	Unchecked	Unchecked	Unchecked	Unchecked	Unchecked	Checked	Unchecked	Unchecked	Unchecked		Unchecked	Checked	Unchecked	Unchecked	Unchecked
1099	Patients	Benue	Akwa Ibom	Female	36-60	Married	Bachelor's Degree/HND	Employed	Unchecked	Unchecked	Unchecked	HIV	Unchecked	Unchecked	Unchecked		1 - 5 years	Yes	Unchecked	Checked	Unchecked	Unchecked	Unchecked		Every six months	Hospital or clinic where I am registered		10 - 30 minutes	200 - 500 Naira	Unchecked	Checked	Unchecked	Unchecked	Unchecked	Unchecked	Checked	Unchecked	Unchecked	Unchecked	Unchecked	Unchecked	Unchecked	Unchecked		Unchecked	Checked	Unchecked	Unchecked	Unchecked
1100	Patients	Benue	Akwa Ibom	Male	18-35	Single	Bachelor's Degree/HND	Not employed	Unchecked	Unchecked	Unchecked	HIV	Unchecked	Unchecked	Unchecked		1 - 5 years	Yes	Unchecked	Checked	Unchecked	Unchecked	Unchecked		Every six months	Hospital or clinic where I am registered		10 - 30 minutes	500 - 1000 Naira	Unchecked	Checked	Unchecked	Unchecked	Unchecked	Unchecked	Checked	Unchecked	Unchecked	Unchecked	Checked	Unchecked	Unchecked	Unchecked		Unchecked	Checked	Unchecked	Unchecked	Unchecked
1101	Patients	Benue	Akwa Ibom	Female	36-60	Married	Bachelor's Degree/HND	Employed	Unchecked	Unchecked	Unchecked	HIV	Unchecked	Unchecked	Unchecked		1 - 5 years	Yes	Unchecked	Checked	Unchecked	Unchecked	Unchecked		Every six months	Hospital or clinic where I am registered		10 - 30 minutes	500 - 1000 Naira	Unchecked	Checked	Unchecked	Unchecked	Unchecked	Unchecked	Checked	Unchecked	Unchecked	Unchecked	Checked	Unchecked	Unchecked	Unchecked		Unchecked	Checked	Unchecked	Unchecked	Unchecked
1102	Patients	Benue	Akwa Ibom	Male	36-60	Married	Bachelor's Degree/HND	Employed	Unchecked	Unchecked	Unchecked	HIV	Unchecked	Unchecked	Unchecked		1 - 5 years	Yes	Unchecked	Checked	Unchecked	Unchecked	Unchecked		Every six months	Hospital or clinic where I am registered		10 - 30 minutes	500 - 1000 Naira	Unchecked	Checked	Checked	Unchecked	Unchecked	Unchecked	Unchecked	Unchecked	Unchecked	Unchecked	Checked	Unchecked	Unchecked	Unchecked		Unchecked	Checked	Unchecked	Unchecked	Unchecked
1103	Patients	Benue	Akwa Ibom	Male	36-60	Married	First school leaving certificate	Not employed	Unchecked	Unchecked	Unchecked	HIV	Unchecked	Tuberculosis	Unchecked		1 - 5 years	Yes	Unchecked	Checked	Unchecked	Unchecked	Unchecked		Every six months	Hospital or clinic where I am registered		10 - 30 minutes	200 - 500 Naira	Unchecked	Unchecked	Checked	Unchecked	Unchecked	Unchecked	Unchecked	Unchecked	Unchecked	Unchecked	Checked	Unchecked	Unchecked	Unchecked		Unchecked	Checked	Unchecked	Unchecked	Unchecked
1104	Patients	Benue	Akwa Ibom	Male	18-35	Single	WAEC/GCE/NECO	Not employed	Unchecked	Unchecked	Unchecked	HIV	Unchecked	Unchecked	Unchecked		1 - 5 years	Yes	Unchecked	Checked	Unchecked	Unchecked	Unchecked		Every six months	Hospital or clinic where I am registered		10 - 30 minutes	500 - 1000 Naira	Unchecked	Checked	Unchecked	Unchecked	Unchecked	Unchecked	Unchecked	Unchecked	Unchecked	Unchecked	Checked	Unchecked	Unchecked	Unchecked		Unchecked	Checked	Unchecked	Unchecked	Unchecked
1105	Patients	Benue	Akwa Ibom	Female	18-35	Married	Bachelor's Degree/HND	Not employed	Unchecked	Unchecked	Unchecked	HIV	Unchecked	Unchecked	Unchecked		1 - 5 years	Yes	Unchecked	Checked	Unchecked	Unchecked	Unchecked		Every six months	Hospital or clinic where I am registered		10 - 30 minutes	200 - 500 Naira	Unchecked	Unchecked	Checked	Unchecked	Unchecked	Unchecked	Unchecked	Unchecked	Unchecked	Unchecked	Checked	Unchecked	Unchecked	Unchecked		Unchecked	Checked	Unchecked	Unchecked	Unchecked
1106	Patients	Benue	Akwa Ibom	Female	36-60	Married	First school leaving certificate	Employed	Unchecked	Unchecked	Unchecked	HIV	Unchecked	Unchecked	Unchecked		1 - 5 years	Yes	Unchecked	Checked	Unchecked	Unchecked	Unchecked		Every six months	Local pharmacy		10 - 30 minutes	200 - 500 Naira	Unchecked	Checked	Unchecked	Unchecked	Unchecked	Unchecked	Checked	Unchecked	Unchecked	Unchecked	Checked	Unchecked	Unchecked	Unchecked		Unchecked	Checked	Unchecked	Unchecked	Unchecked
1107	Patients	Benue	Akwa Ibom	Male	36-60	Married	Bachelor's Degree/HND	Employed	Unchecked	Unchecked	Unchecked	HIV	Unchecked	Unchecked	Unchecked		6 - 10 years	Yes	Unchecked	Checked	Unchecked	Unchecked	Unchecked		Every six months	Local pharmacy		10 - 30 minutes	500 - 1000 Naira	Unchecked	Checked	Unchecked	Unchecked	Unchecked	Unchecked	Checked	Unchecked	Unchecked	Unchecked	Checked	Unchecked	Unchecked	Unchecked		Unchecked	Checked	Unchecked	Unchecked	Unchecked
1108	Patients	Benue	Akwa Ibom	Female	36-60	Divorced	Masters/MBBS	Employed	Unchecked	Unchecked	Unchecked	HIV	Unchecked	Unchecked	Unchecked		1 - 5 years	Yes	Unchecked	Checked	Unchecked	Unchecked	Unchecked		Every six months	Hospital or clinic where I am registered		30 minutes - 1hour	Above 1000 Naira	Unchecked	Unchecked	Checked	Unchecked	Unchecked	Checked	Unchecked	Unchecked	Unchecked	Unchecked	Unchecked	Unchecked	Checked	Unchecked		Unchecked	Unchecked	Unchecked	Unchecked	Unchecked
1109	Healthcare Workers	Benue	Akwa Ibom	Female	18-35	Married	Bachelor's Degree/HND	Employed	Unchecked	Unchecked	Unchecked	Unchecked	Unchecked	Unchecked	Unchecked				Unchecked	Unchecked	Unchecked	Unchecked	Unchecked							Unchecked	Unchecked	Unchecked	Unchecked	Unchecked	Unchecked	Unchecked	Unchecked	Unchecked	Unchecked	Unchecked	Unchecked	Unchecked	Unchecked		Unchecked	Unchecked	Unchecked	Unchecked	Unchecked
1110	Healthcare Workers	Benue	Akwa Ibom	Male	18-35	Married	Bachelor's Degree/HND	Employed	Unchecked	Unchecked	Unchecked	Unchecked	Unchecked	Unchecked	Unchecked				Unchecked	Unchecked	Unchecked	Unchecked	Unchecked							Unchecked	Unchecked	Unchecked	Unchecked	Unchecked	Unchecked	Unchecked	Unchecked	Unchecked	Unchecked	Unchecked	Unchecked	Unchecked	Unchecked		Unchecked	Unchecked	Unchecked	Unchecked	Unchecked
1111	Healthcare Workers	Benue	Akwa Ibom	Female	18-35	Married	Bachelor's Degree/HND	Employed	Unchecked	Unchecked	Unchecked	Unchecked	Unchecked	Unchecked	Unchecked				Unchecked	Unchecked	Unchecked	Unchecked	Unchecked							Unchecked	Unchecked	Unchecked	Unchecked	Unchecked	Unchecked	Unchecked	Unchecked	Unchecked	Unchecked	Unchecked	Unchecked	Unchecked	Unchecked		Unchecked	Unchecked	Unchecked	Unchecked	Unchecked
1112	Healthcare Workers	Benue	Akwa Ibom	Male	18-35	Single	Bachelor's Degree/HND	Employed	Unchecked	Unchecked	Unchecked	Unchecked	Unchecked	Unchecked	Unchecked				Unchecked	Unchecked	Unchecked	Unchecked	Unchecked							Unchecked	Unchecked	Unchecked	Unchecked	Unchecked	Unchecked	Unchecked	Unchecked	Unchecked	Unchecked	Unchecked	Unchecked	Unchecked	Unchecked		Unchecked	Unchecked	Unchecked	Unchecked	Unchecked
1113	Healthcare Workers	Benue	Akwa Ibom	Female	18-35	Single	Bachelor's Degree/HND	Employed	Unchecked	Unchecked	Unchecked	Unchecked	Unchecked	Unchecked	Unchecked				Unchecked	Unchecked	Unchecked	Unchecked	Unchecked							Unchecked	Unchecked	Unchecked	Unchecked	Unchecked	Unchecked	Unchecked	Unchecked	Unchecked	Unchecked	Unchecked	Unchecked	Unchecked	Unchecked		Unchecked	Unchecked	Unchecked	Unchecked	Unchecked
1114	Healthcare Workers	Benue	Akwa Ibom	Female	18-35	Single	Bachelor's Degree/HND	Employed	Unchecked	Unchecked	Unchecked	Unchecked	Unchecked	Unchecked	Unchecked				Unchecked	Unchecked	Unchecked	Unchecked	Unchecked							Unchecked	Unchecked	Unchecked	Unchecked	Unchecked	Unchecked	Unchecked	Unchecked	Unchecked	Unchecked	Unchecked	Unchecked	Unchecked	Unchecked		Unchecked	Unchecked	Unchecked	Unchecked	Unchecked
1115	Patients	Benue	Akwa Ibom	Female	36-60	Divorced	Masters/MBBS	Employed	Unchecked	Unchecked	Unchecked	HIV	Unchecked	Unchecked	Unchecked		1 - 5 years	Yes	Unchecked	Checked	Unchecked	Unchecked	Unchecked		Every six months	Hospital or clinic where I am registered		30 minutes - 1hour	Above 1000 Naira	Unchecked	Unchecked	Checked	Unchecked	Unchecked	Checked	Unchecked	Unchecked	Unchecked	Unchecked	Unchecked	Unchecked	Checked	Unchecked		Unchecked	Unchecked	Unchecked	Unchecked	Unchecked
1116	Patients	Benue	Akwa Ibom	Female	18-35	Married	Bachelor's Degree/HND	Employed	Unchecked	Unchecked	Unchecked	HIV	Unchecked	Unchecked	Unchecked		1 - 5 years	Yes	Unchecked	Checked	Unchecked	Unchecked	Unchecked		Every six months	Hospital or clinic where I am registered		10 - 30 minutes	200 - 500 Naira	Unchecked	Checked	Checked	Unchecked	Unchecked	Unchecked	Checked	Unchecked	Unchecked	Unchecked	Unchecked	Unchecked	Unchecked	Unchecked		Checked	Checked	Unchecked	Unchecked	Unchecked
1117	Patients	Benue	Akwa Ibom	Male	36-60	Married	WAEC/GCE/NECO	Employed	Unchecked	Unchecked	Unchecked	HIV	Unchecked	Unchecked	Unchecked		1 - 5 years	Yes	Unchecked	Checked	Unchecked	Unchecked	Unchecked		Every six months	Community-based delivery by healthcare provider		10 - 30 minutes	100 -200 Naira	Unchecked	Checked	Checked	Unchecked	Unchecked	Unchecked	Checked	Unchecked	Unchecked	Unchecked	Unchecked	Unchecked	Unchecked	Unchecked		Checked	Checked	Unchecked	Unchecked	Unchecked
1118	Patients	Benue	Akwa Ibom	Male	36-60	Married	Bachelor's Degree/HND	Employed	Unchecked	Unchecked	Unchecked	HIV	Unchecked	Unchecked	Unchecked		1 - 5 years	Yes	Unchecked	Checked	Unchecked	Unchecked	Unchecked		Every six months	Hospital or clinic where I am registered		10 - 30 minutes	500 - 1000 Naira	Unchecked	Checked	Checked	Unchecked	Unchecked	Unchecked	Checked	Unchecked	Unchecked	Unchecked	Checked	Unchecked	Unchecked	Unchecked		Unchecked	Checked	Unchecked	Unchecked	Unchecked
1119	Patients	Benue	Akwa Ibom	Female	36-60	Widowed	WAEC/GCE/NECO	Not employed	Unchecked	Unchecked	Unchecked	HIV	Unchecked	Unchecked	Unchecked		1 - 5 years	Yes	Unchecked	Checked	Unchecked	Unchecked	Unchecked		Every six months	Local pharmacy		10 - 30 minutes	100 -200 Naira	Unchecked	Checked	Unchecked	Unchecked	Unchecked	Unchecked	Unchecked	Unchecked	Unchecked	Unchecked	Unchecked	Unchecked	Checked	Unchecked		Unchecked	Unchecked	Unchecked	Unchecked	Unchecked
1120	Patients	Benue	Akwa Ibom	Male	18-35	Single	First school leaving certificate	Not employed	Unchecked	Unchecked	Unchecked	HIV	Unchecked	Unchecked	Unchecked		1 - 5 years	Yes	Unchecked	Checked	Unchecked	Unchecked	Unchecked		Every six months	Hospital or clinic where I am registered		10 - 30 minutes	500 - 1000 Naira	Unchecked	Checked	Unchecked	Unchecked	Unchecked	Unchecked	Checked	Unchecked	Unchecked	Unchecked	Unchecked	Unchecked	Unchecked	Unchecked		Unchecked	Checked	Unchecked	Unchecked	Unchecked
1121	Patients	Benue	Akwa Ibom	Male	36-60	Married	WAEC/GCE/NECO	Not employed	Unchecked	Unchecked	Unchecked	HIV	Unchecked	Unchecked	Unchecked		1 - 5 years	Yes	Unchecked	Checked	Unchecked	Unchecked	Unchecked		Every six months	Local pharmacy		10 - 30 minutes	200 - 500 Naira	Unchecked	Unchecked	Checked	Unchecked	Unchecked	Unchecked	Checked	Unchecked	Unchecked	Unchecked	Checked	Unchecked	Unchecked	Unchecked		Unchecked	Checked	Unchecked	Unchecked	Unchecked
1122	Patients	Benue	Akwa Ibom	Male	18-35	Married	Bachelor's Degree/HND	Employed	Unchecked	Unchecked	Unchecked	HIV	Unchecked	Unchecked	Unchecked		1 - 5 years	Yes	Unchecked	Checked	Unchecked	Unchecked	Unchecked		Every six months	Hospital or clinic where I am registered		10 - 30 minutes	100 -200 Naira	Unchecked	Checked	Unchecked	Unchecked	Unchecked	Unchecked	Checked	Unchecked	Unchecked	Unchecked	Unchecked	Unchecked	Unchecked	Unchecked		Checked	Checked	Unchecked	Unchecked	Unchecked
1123	Patients	Benue	Akwa Ibom	Female	36-60	Married	Bachelor's Degree/HND	Employed	Unchecked	Unchecked	Unchecked	HIV	Unchecked	Unchecked	Unchecked		6 - 10 years	Yes	Unchecked	Checked	Unchecked	Unchecked	Unchecked		Every six months	Local pharmacy		10 - 30 minutes	500 - 1000 Naira	Unchecked	Checked	Checked	Unchecked	Unchecked	Unchecked	Checked	Checked	Unchecked	Unchecked	Checked	Unchecked	Unchecked	Unchecked		Unchecked	Checked	Unchecked	Unchecked	Unchecked
1124	Patients	Benue	Akwa Ibom	Female	36-60	Separated	WAEC/GCE/NECO	Not employed	Unchecked	Unchecked	Unchecked	HIV	Unchecked	Unchecked	Unchecked		1 - 5 years	Yes	Unchecked	Checked	Unchecked	Unchecked	Unchecked		Every six months	Hospital or clinic where I am registered		10 - 30 minutes	500 - 1000 Naira	Unchecked	Checked	Checked	Unchecked	Unchecked	Unchecked	Unchecked	Unchecked	Unchecked	Unchecked	Checked	Unchecked	Unchecked	Unchecked		Unchecked	Checked	Unchecked	Unchecked	Unchecked
1125	Patients	Benue	Akwa Ibom	Male	36-60	Married	Bachelor's Degree/HND	Employed	Unchecked	Unchecked	Unchecked	HIV	Unchecked	Unchecked	Unchecked		1 - 5 years	Yes	Unchecked	Checked	Unchecked	Unchecked	Unchecked		Every six months	Community-based delivery by healthcare provider		I don't know	I don't know	Unchecked	Unchecked	Checked	Unchecked	Unchecked	Unchecked	Checked	Unchecked	Unchecked	Unchecked	Unchecked	Unchecked	Unchecked	Unchecked		Checked	Checked	Unchecked	Unchecked	Unchecked
1126	Patients	Benue	Akwa Ibom	Male	18-35	Single	Bachelor's Degree/HND	Not employed	Unchecked	Unchecked	Unchecked	HIV	Unchecked	Unchecked	Unchecked		1 - 5 years	Yes	Unchecked	Checked	Unchecked	Unchecked	Unchecked		Every six months	Hospital or clinic where I am registered		10 - 30 minutes	500 - 1000 Naira	Unchecked	Checked	Checked	Unchecked	Unchecked	Unchecked	Unchecked	Unchecked	Unchecked	Unchecked	Checked	Unchecked	Unchecked	Unchecked		Unchecked	Checked	Unchecked	Unchecked	Unchecked
1127	Healthcare Workers	Benue	Akwa Ibom	Male	36-60	Widowed	Bachelor's Degree/HND	Employed	Unchecked	Unchecked	Unchecked	Unchecked	Unchecked	Unchecked	Unchecked				Unchecked	Unchecked	Unchecked	Unchecked	Unchecked							Unchecked	Unchecked	Unchecked	Unchecked	Unchecked	Unchecked	Unchecked	Unchecked	Unchecked	Unchecked	Unchecked	Unchecked	Unchecked	Unchecked		Unchecked	Unchecked	Unchecked	Unchecked	Unchecked
1128	Patients	Benue	Akwa Ibom	Male	36-60	Married	Bachelor's Degree/HND	Employed	Unchecked	Unchecked	Unchecked	HIV	Cancer	Tuberculosis	Unchecked		6 - 10 years	Yes	Unchecked	Checked	Checked	Unchecked	Unchecked		Every six months	Hospital or clinic where I am registered		30 minutes - 1hour	Above 1000 Naira	Checked	Checked	Checked	Checked	Checked	Checked	Unchecked	Unchecked	Unchecked	Unchecked	Unchecked	Unchecked	Checked	Unchecked		Unchecked	Unchecked	Unchecked	Unchecked	Unchecked
1129	Patients	Benue	Akwa Ibom	Male	18-35	Single	WAEC/GCE/NECO	Employed	Unchecked	Unchecked	Unchecked	HIV	Cancer	Tuberculosis	Unchecked		1 - 5 years	Yes	Unchecked	Checked	Checked	Unchecked	Unchecked		Every three months	Hospital or clinic where I am registered		30 minutes - 1hour	Above 1000 Naira	Checked	Unchecked	Checked	Checked	Checked	Checked	Unchecked	Unchecked	Unchecked	Unchecked	Unchecked	Unchecked	Checked	Unchecked		Unchecked	Unchecked	Unchecked	Unchecked	Unchecked
1131	Patients	Benue	Akwa Ibom	Female	36-60	Separated	Masters/MBBS	Employed	Unchecked	Checked	Unchecked	Unchecked	Cancer	Tuberculosis	Unchecked		6 - 10 years	Yes	Unchecked	Checked	Checked	Unchecked	Unchecked		Every six months	Hospital or clinic where I am registered		More than 1 hour	Above 1000 Naira	Checked	Checked	Checked	Checked	Checked	Checked	Unchecked	Unchecked	Unchecked	Unchecked	Unchecked	Unchecked	Checked	Unchecked		Unchecked	Unchecked	Unchecked	Unchecked	Unchecked
1132	Patients	Benue	Akwa Ibom	Female	36-60	Separated	Masters/MBBS	Employed	Unchecked	Unchecked	Unchecked	HIV	Cancer	Tuberculosis	Unchecked		6 - 10 years	Yes	Unchecked	Checked	Checked	Unchecked	Unchecked		Every six months	Hospital or clinic where I am registered		More than 1 hour	Above 1000 Naira	Checked	Unchecked	Checked	Checked	Checked	Checked	Unchecked	Unchecked	Unchecked	Unchecked	Unchecked	Unchecked	Checked	Unchecked		Unchecked	Unchecked	Unchecked	Unchecked	Unchecked
1133	Patients	Benue	Akwa Ibom	Male	36-60	Single	PhD/DrPH/DA/DBA	Employed	Unchecked	Unchecked	Unchecked	HIV	Cancer	Tuberculosis	Unchecked		6 - 10 years	Yes	Unchecked	Checked	Checked	Unchecked	Unchecked		Every six months	Hospital or clinic where I am registered		More than 1 hour	Above 1000 Naira	Checked	Unchecked	Checked	Checked	Checked	Checked	Unchecked	Unchecked	Unchecked	Unchecked	Unchecked	Unchecked	Checked	Unchecked		Unchecked	Unchecked	Unchecked	Unchecked	Unchecked
1134	Patients	Benue	Akwa Ibom	Male	36-60	Single	PhD/DrPH/DA/DBA	Employed	Unchecked	Unchecked	Unchecked	HIV	Cancer	Tuberculosis	Unchecked		6 - 10 years	Yes	Unchecked	Checked	Checked	Unchecked	Unchecked		Every three months	Hospital or clinic where I am registered		More than 1 hour	Above 1000 Naira	Checked	Checked	Checked	Checked	Checked	Checked	Unchecked	Unchecked	Unchecked	Unchecked	Unchecked	Unchecked	Checked	Unchecked		Unchecked	Unchecked	Unchecked	Unchecked	Unchecked
1135	Healthcare Workers	Benue	Akwa Ibom	Female	18-35	Single	PhD/DrPH/DA/DBA	Employed	Unchecked	Unchecked	Unchecked	Unchecked	Unchecked	Unchecked	Unchecked				Unchecked	Unchecked	Unchecked	Unchecked	Unchecked							Unchecked	Unchecked	Unchecked	Unchecked	Unchecked	Unchecked	Unchecked	Unchecked	Unchecked	Unchecked	Unchecked	Unchecked	Unchecked	Unchecked		Unchecked	Unchecked	Unchecked	Unchecked	Unchecked
1136	Healthcare Workers	Benue	Akwa Ibom	Female	36-60	Single	PhD/DrPH/DA/DBA	Employed	Unchecked	Unchecked	Unchecked	Unchecked	Unchecked	Unchecked	Unchecked				Unchecked	Unchecked	Unchecked	Unchecked	Unchecked							Unchecked	Unchecked	Unchecked	Unchecked	Unchecked	Unchecked	Unchecked	Unchecked	Unchecked	Unchecked	Unchecked	Unchecked	Unchecked	Unchecked		Unchecked	Unchecked	Unchecked	Unchecked	Unchecked
1137	Healthcare Workers	Benue	Akwa Ibom	Male	36-60	Married	Masters/MBBS	Employed	Unchecked	Unchecked	Unchecked	Unchecked	Unchecked	Unchecked	Unchecked				Unchecked	Unchecked	Unchecked	Unchecked	Unchecked							Unchecked	Unchecked	Unchecked	Unchecked	Unchecked	Unchecked	Unchecked	Unchecked	Unchecked	Unchecked	Unchecked	Unchecked	Unchecked	Unchecked		Unchecked	Unchecked	Unchecked	Unchecked	Unchecked
1138	Healthcare Workers	Benue	Akwa Ibom	Female	18-35	Single	Masters/MBBS	Employed	Unchecked	Unchecked	Unchecked	Unchecked	Unchecked	Unchecked	Unchecked				Unchecked	Unchecked	Unchecked	Unchecked	Unchecked							Unchecked	Unchecked	Unchecked	Unchecked	Unchecked	Unchecked	Unchecked	Unchecked	Unchecked	Unchecked	Unchecked	Unchecked	Unchecked	Unchecked		Unchecked	Unchecked	Unchecked	Unchecked	Unchecked
1139	Healthcare Workers	Benue	Akwa Ibom	Female	36-60	Single	PhD/DrPH/DA/DBA	Employed	Unchecked	Unchecked	Unchecked	Unchecked	Unchecked	Unchecked	Unchecked				Unchecked	Unchecked	Unchecked	Unchecked	Unchecked							Unchecked	Unchecked	Unchecked	Unchecked	Unchecked	Unchecked	Unchecked	Unchecked	Unchecked	Unchecked	Unchecked	Unchecked	Unchecked	Unchecked		Unchecked	Unchecked	Unchecked	Unchecked	Unchecked
1140	Healthcare Workers	Benue	Akwa Ibom	Female	Above 60	Married	Bachelor's Degree/HND	Employed	Unchecked	Unchecked	Unchecked	Unchecked	Unchecked	Unchecked	Unchecked				Unchecked	Unchecked	Unchecked	Unchecked	Unchecked							Unchecked	Unchecked	Unchecked	Unchecked	Unchecked	Unchecked	Unchecked	Unchecked	Unchecked	Unchecked	Unchecked	Unchecked	Unchecked	Unchecked		Unchecked	Unchecked	Unchecked	Unchecked	Unchecked
1141	Healthcare Workers	Benue	Akwa Ibom	Male	18-35	Married	Bachelor's Degree/HND	Employed	Unchecked	Unchecked	Unchecked	Unchecked	Unchecked	Unchecked	Unchecked				Unchecked	Unchecked	Unchecked	Unchecked	Unchecked							Unchecked	Unchecked	Unchecked	Unchecked	Unchecked	Unchecked	Unchecked	Unchecked	Unchecked	Unchecked	Unchecked	Unchecked	Unchecked	Unchecked		Unchecked	Unchecked	Unchecked	Unchecked	Unchecked
1142	Healthcare Workers	Benue	Akwa Ibom	Male	18-35	Married	Masters/MBBS	Employed	Unchecked	Unchecked	Unchecked	Unchecked	Unchecked	Unchecked	Unchecked				Unchecked	Unchecked	Unchecked	Unchecked	Unchecked							Unchecked	Unchecked	Unchecked	Unchecked	Unchecked	Unchecked	Unchecked	Unchecked	Unchecked	Unchecked	Unchecked	Unchecked	Unchecked	Unchecked		Unchecked	Unchecked	Unchecked	Unchecked	Unchecked
1143	Healthcare Workers	Benue	Akwa Ibom	Female	36-60	Married	Bachelor's Degree/HND	Employed	Unchecked	Unchecked	Unchecked	Unchecked	Unchecked	Unchecked	Unchecked				Unchecked	Unchecked	Unchecked	Unchecked	Unchecked							Unchecked	Unchecked	Unchecked	Unchecked	Unchecked	Unchecked	Unchecked	Unchecked	Unchecked	Unchecked	Unchecked	Unchecked	Unchecked	Unchecked		Unchecked	Unchecked	Unchecked	Unchecked	Unchecked
1144	Healthcare Workers	Benue	Akwa Ibom	Female	18-35	Married	Bachelor's Degree/HND	Employed	Unchecked	Unchecked	Unchecked	Unchecked	Unchecked	Unchecked	Unchecked				Unchecked	Unchecked	Unchecked	Unchecked	Unchecked							Unchecked	Unchecked	Unchecked	Unchecked	Unchecked	Unchecked	Unchecked	Unchecked	Unchecked	Unchecked	Unchecked	Unchecked	Unchecked	Unchecked		Unchecked	Unchecked	Unchecked	Unchecked	Unchecked
1145	Healthcare Workers	Akwa Ibom	Akwa Ibom	Male	18-35	Separated	PhD/DrPH/DA/DBA	Employed	Unchecked	Unchecked	Unchecked	Unchecked	Unchecked	Unchecked	Unchecked				Unchecked	Unchecked	Unchecked	Unchecked	Unchecked							Unchecked	Unchecked	Unchecked	Unchecked	Unchecked	Unchecked	Unchecked	Unchecked	Unchecked	Unchecked	Unchecked	Unchecked	Unchecked	Unchecked		Unchecked	Unchecked	Unchecked	Unchecked	Unchecked
1146	Healthcare Workers	Akwa Ibom	Akwa Ibom	Male	36-60	Married	PhD/DrPH/DA/DBA	Employed	Unchecked	Unchecked	Unchecked	Unchecked	Unchecked	Unchecked	Unchecked				Unchecked	Unchecked	Unchecked	Unchecked	Unchecked							Unchecked	Unchecked	Unchecked	Unchecked	Unchecked	Unchecked	Unchecked	Unchecked	Unchecked	Unchecked	Unchecked	Unchecked	Unchecked	Unchecked		Unchecked	Unchecked	Unchecked	Unchecked	Unchecked
1147	Healthcare Workers	Akwa Ibom	Akwa Ibom	Male	18-35	Single	Masters/MBBS	Employed	Unchecked	Unchecked	Unchecked	Unchecked	Unchecked	Unchecked	Unchecked				Unchecked	Unchecked	Unchecked	Unchecked	Unchecked							Unchecked	Unchecked	Unchecked	Unchecked	Unchecked	Unchecked	Unchecked	Unchecked	Unchecked	Unchecked	Unchecked	Unchecked	Unchecked	Unchecked		Unchecked	Unchecked	Unchecked	Unchecked	Unchecked
1148	Healthcare Workers	Akwa Ibom	Akwa Ibom	Male	Above 60	Married	PhD/DrPH/DA/DBA	Employed	Unchecked	Unchecked	Unchecked	Unchecked	Unchecked	Unchecked	Unchecked				Unchecked	Unchecked	Unchecked	Unchecked	Unchecked							Unchecked	Unchecked	Unchecked	Unchecked	Unchecked	Unchecked	Unchecked	Unchecked	Unchecked	Unchecked	Unchecked	Unchecked	Unchecked	Unchecked		Unchecked	Unchecked	Unchecked	Unchecked	Unchecked
1149	Healthcare Workers	Akwa Ibom	Akwa Ibom	Female	36-60	Divorced	Bachelor's Degree/HND	Employed	Unchecked	Unchecked	Unchecked	Unchecked	Unchecked	Unchecked	Unchecked				Unchecked	Unchecked	Unchecked	Unchecked	Unchecked							Unchecked	Unchecked	Unchecked	Unchecked	Unchecked	Unchecked	Unchecked	Unchecked	Unchecked	Unchecked	Unchecked	Unchecked	Unchecked	Unchecked		Unchecked	Unchecked	Unchecked	Unchecked	Unchecked
1150	Healthcare Workers	Akwa Ibom	Akwa Ibom	Female	18-35	Married	PhD/DrPH/DA/DBA	Employed	Unchecked	Unchecked	Unchecked	Unchecked	Unchecked	Unchecked	Unchecked				Unchecked	Unchecked	Unchecked	Unchecked	Unchecked							Unchecked	Unchecked	Unchecked	Unchecked	Unchecked	Unchecked	Unchecked	Unchecked	Unchecked	Unchecked	Unchecked	Unchecked	Unchecked	Unchecked		Unchecked	Unchecked	Unchecked	Unchecked	Unchecked
1151	Healthcare Workers	Akwa Ibom	Akwa Ibom	Female	Above 60	Married	PhD/DrPH/DA/DBA	Employed	Unchecked	Unchecked	Unchecked	Unchecked	Unchecked	Unchecked	Unchecked				Unchecked	Unchecked	Unchecked	Unchecked	Unchecked							Unchecked	Unchecked	Unchecked	Unchecked	Unchecked	Unchecked	Unchecked	Unchecked	Unchecked	Unchecked	Unchecked	Unchecked	Unchecked	Unchecked		Unchecked	Unchecked	Unchecked	Unchecked	Unchecked
1152	Healthcare Workers	Akwa Ibom	Akwa Ibom	Female	36-60	Married	PhD/DrPH/DA/DBA	Employed	Unchecked	Unchecked	Unchecked	Unchecked	Unchecked	Unchecked	Unchecked				Unchecked	Unchecked	Unchecked	Unchecked	Unchecked							Unchecked	Unchecked	Unchecked	Unchecked	Unchecked	Unchecked	Unchecked	Unchecked	Unchecked	Unchecked	Unchecked	Unchecked	Unchecked	Unchecked		Unchecked	Unchecked	Unchecked	Unchecked	Unchecked
1153	Healthcare Workers	Akwa Ibom	Akwa Ibom	Female	36-60	Married	Bachelor's Degree/HND	Employed	Unchecked	Unchecked	Unchecked	Unchecked	Unchecked	Unchecked	Unchecked				Unchecked	Unchecked	Unchecked	Unchecked	Unchecked							Unchecked	Unchecked	Unchecked	Unchecked	Unchecked	Unchecked	Unchecked	Unchecked	Unchecked	Unchecked	Unchecked	Unchecked	Unchecked	Unchecked		Unchecked	Unchecked	Unchecked	Unchecked	Unchecked
1154	Healthcare Workers	Akwa Ibom	Akwa Ibom	Female	18-35	Married	Masters/MBBS	Employed	Unchecked	Unchecked	Unchecked	Unchecked	Unchecked	Unchecked	Unchecked				Unchecked	Unchecked	Unchecked	Unchecked	Unchecked							Unchecked	Unchecked	Unchecked	Unchecked	Unchecked	Unchecked	Unchecked	Unchecked	Unchecked	Unchecked	Unchecked	Unchecked	Unchecked	Unchecked		Unchecked	Unchecked	Unchecked	Unchecked	Unchecked
[truncated: 266 more rows]
[truncated: 112 more columns]

## Sheet: Healthcare Workers (n = 405)
Survey ID	Categories do you belong to?	State	State of Residence	Gender	Age	Marital Status	What is your highest educational qualification?	Employment Status	Which chronic illness are you or the person(s) under your care currently living with? (choice=Diabetes)	Which chronic illness are you or the person(s) under your care currently living with? (choice=Hypertension)	Which chronic illness are you or the person(s) under your care currently living with? (choice=Stroke)	Which chronic illness are you or the person(s) under your care currently living with? (choice=HIV)	Which chronic illness are you or the person(s) under your care currently living with? (choice=Cancer)	Which chronic illness are you or the person(s) under your care currently living with? (choice=Tuberculosis)	Which chronic illness are you or the person(s) under your care currently living with? (choice=Other)	Specify Other Chronic Illness	How long have you or the person(s) you provide care for been living with the illness?	Are you currently undergoing treatment or management of the chronic illness?	What kind of treatment are you currently undertaking for the chronic illness? (choice=Herbal therapy)	What kind of treatment are you currently undertaking for the chronic illness? (choice=Drugs)	What kind of treatment are you currently undertaking for the chronic illness? (choice=Physical therapy)	What kind of treatment are you currently undertaking for the chronic illness? (choice=Behavioural therapy)	What kind of treatment are you currently undertaking for the chronic illness? (choice=Other)	Specify Treatment	How often do you refill your drug prescription?	Where do you refill your drugs?	Specify Other Place	How long does it take to get your drugs?	How much do you spend on transportation to get your drugs?	Which of these is a problem in accessing treatment for your illness? (choice=Cost of medication)	Which of these is a problem in accessing treatment for your illness? (choice=Distance to access care)	Which of these is a problem in accessing treatment for your illness? (choice=Cost of transportation to the hospital)	Which of these is a problem in accessing treatment for your illness? (choice=Drugs for my condition are rare)	Which of these is a problem in accessing treatment for your illness? (choice=Stockout of drugs)	Which of these is a problem in accessing treatment for your illness? (choice=Long waiting time)	In which of these instances have you used a locker for storage of items? (choice=Banking hall)	In which of these instances have you used a locker for storage of items? (choice=Post office box)	In which of these instances have you used a locker for storage of items? (choice=Gym locker)	In which of these instances have you used a locker for storage of items? (choice=Spa or beauty salon)	In which of these instances have you used a locker for storage of items? (choice=Supermarket)	In which of these instances have you used a locker for storage of items? (choice=School)	In which of these instances have you used a locker for storage of items? (choice=I have not used a locker before)	In which of these instances have you used a locker for storage of items? (choice=Other)	Specify other instance	Which of these features did the locker you used have? (choice=Storage compartment)	Which of these features did the locker you used have? (choice=Padlock and key)	Which of these features did the locker you used have? (choice=Electronic keypad)	Which of these features did the locker you used have? (choice=Camera)	Which of these features did the locker you used have? (choice=Display screen)
[truncated: 405 more rows]
[truncated: 112 more columns]

[truncated: 1 more sheets: Patients&caregivers (n = 728)]
